# Supplementary material for: Resequencing and Comparative Genomics of Stagonospora nodorum: Sectional Gene Absence and Effector Discovery
Source: G3 (Bethesda). 2013 Jun 1;3(6):959–69. doi: 10.1534/g3.112.004994 (PMC3689807; doi:10.1534/g3.112.004994)
Supplement: Supporting Information [file supp_g3.112.004994_FileS1.zip]

Archive with 14 entries (13 files):
- FileS1/
- FileS1/README.txt
- FileS1/scaffold_10_10.png
- FileS1/scaffold_11_10.png
- FileS1/scaffold_12_10.png
- FileS1/scaffold_1_10.png
- FileS1/scaffold_2_10.png
- FileS1/scaffold_3_10.png
- FileS1/scaffold_4_10.png
- FileS1/scaffold_5_10.png
- FileS1/scaffold_6_10.png
- FileS1/scaffold_7_10.png
- FileS1/scaffold_8_10.png
- FileS1/scaffold_9_10.png
