# Supplementary material for: Resequencing and Comparative Genomics of Stagonospora nodorum: Sectional Gene Absence and Effector Discovery
Source: G3 (Bethesda). 2013 Jun 1;3(6):959–69. doi: 10.1534/g3.112.004994 (PMC3689807; doi:10.1534/g3.112.004994)
Supplement: Supporting Information [file supp_g3.112.004994_FileS1.zip › FileS1/README.txt]

Hilbert Plots
=============

The plots provided here show
 - CDS regions encoded in blue
 - Sn4 read coverage encoded in red
 - Sn79 read coverage encoded in green
