# Supplementary material for: Resequencing and Comparative Genomics of Stagonospora nodorum: Sectional Gene Absence and Effector Discovery
Source: G3 (Bethesda). 2013 Jun 1;3(6):959–69. doi: 10.1534/g3.112.004994 (PMC3689807; doi:10.1534/g3.112.004994)
Supplement: Supporting Information [file supp_g3.112.004994_FileS2.zip]

Archive with 2 entries (1 files):
- FileS2/
- FileS2/sn4_candidates.genbank
