# Supplementary material for: Resequencing and Comparative Genomics of Stagonospora nodorum: Sectional Gene Absence and Effector Discovery
Source: G3 (Bethesda). 2013 Jun 1;3(6):959–69. doi: 10.1534/g3.112.004994 (PMC3689807; doi:10.1534/g3.112.004994)
Supplement: Supporting Information [file supp_g3.112.004994_FileS2.zip › FileS2/sn4_candidates.genbank]

LOCUS       sn4_contig_0001_         299 bp    DNA     linear   UNA 22-NOV-2011
DEFINITION  sn4_contig_0001.
ACCESSION   urn.local...1321938328050.207
VERSION     urn.local...1321938328050.207
KEYWORDS    .
SOURCE      
  ORGANISM  
            .
FEATURES             Location/Qualifiers
     contig          <1..>299
                     /Source="assembly_v1"
                     /dbxref="acnfp:sn4_contig_0001"
                     /.hidden_uniqueId="fgnJ0+ljeL9Un8KD/W4eW3AUzDM=.1316741305
                     180.0"
                     /label="contig"
     CDS             order(complement(51..127),complement(174..249))
                     /Source="GeneMark.hmm"
                     /codon_start=3
                     /.hidden_uniqueId="fgnJ0+ljeL9Un8KD/W4eW3AUzDM=.1316741305
                     181.5"
                     /.hidden_parent="fgnJ0+ljeL9Un8KD/W4eW3AUzDM=.131674130518
                     1.2"
                     /label="sn4p_00001"
     exon            order(complement(51..127),complement(174..249))
                     /Source="GeneMark.hmm"
                     /.hidden_uniqueId="fgnJ0+ljeL9Un8KD/W4eW3AUzDM=.1316741305
                     181.3"
                     /.hidden_parent="fgnJ0+ljeL9Un8KD/W4eW3AUzDM=.131674130518
                     1.2"
                     /label="sn4exon_00001.01"
     gene            complement(51..249)
                     /Source="GeneMark.hmm"
                     /dbxref="acnfp:sn4g_00001"
                     /.hidden_uniqueId="fgnJ0+ljeL9Un8KD/W4eW3AUzDM=.1316741305
                     180.1"
                     /label="sn4g_00001"
     mRNA            complement(51..249)
                     /Source="GeneMark.hmm"
                     /dbxref="acnfp:sn4t_00001"
                     /.hidden_uniqueId="fgnJ0+ljeL9Un8KD/W4eW3AUzDM=.1316741305
                     181.2"
                     /.hidden_parent="fgnJ0+ljeL9Un8KD/W4eW3AUzDM=.131674130518
                     0.1"
                     /label="sn4t_00001"
     sig_peptide     complement(190..>249)
                     /created_by="robsyme"
                     /program="signalp"
                     /created_by="User"
                     /label="sn4signalpep_00001.01"
ORIGIN      
        1 gagagtagta gtcacttgcc attcgttaga tgcttgtcga atcgagcgga tcatcgttta
       61 tacttgatct tcacacagcc agcgttagct ccacatgtcg tcgccccgga ccagtttgtg
      121 ccaccacctg gttgtcatta gttatagttt ctatcccaat tgaagttacg tacattgctg
      181 ccagtctcct gcttgtgctg tcacaatacc agccaatgta gcgtagagcg cggcggcggc
      241 ataacgcatc ttgacttctg ccaatggtgg ccgcttgaaa cgtggtcttg aagaaagtc
//
LOCUS       sn4_contig_0442_         324 bp    DNA     linear   UNA 22-NOV-2011
DEFINITION  sn4_contig_0442.
ACCESSION   urn.local...1321938446566.212
VERSION     urn.local...1321938446566.212
KEYWORDS    .
SOURCE      
  ORGANISM  
            .
FEATURES             Location/Qualifiers
     contig          <1..>324
                     /Source="assembly_v1"
                     /dbxref="acnfp:sn4_contig_0442"
                     /.hidden_uniqueId="fgnJ0+ljeL9Un8KD/W4eW3AUzDM=.1316741305
                     843.44597"
                     /label="contig"
     CDS             order(51..147,198..274)
                     /Source="GeneMark.hmm"
                     /codon_start=1
                     /.hidden_uniqueId="fgnJ0+ljeL9Un8KD/W4eW3AUzDM=.1316741305
                     843.44650"
                     /.hidden_parent="fgnJ0+ljeL9Un8KD/W4eW3AUzDM=.131674130584
                     3.44647"
                     /label="sn4p_06138"
     exon            order(51..147,198..274)
                     /Source="GeneMark.hmm"
                     /.hidden_uniqueId="fgnJ0+ljeL9Un8KD/W4eW3AUzDM=.1316741305
                     843.44648"
                     /.hidden_parent="fgnJ0+ljeL9Un8KD/W4eW3AUzDM=.131674130584
                     3.44647"
                     /label="sn4exon_06138.01"
     gene            51..274
                     /Source="GeneMark.hmm"
                     /dbxref="acnfp:sn4g_06138"
                     /.hidden_uniqueId="fgnJ0+ljeL9Un8KD/W4eW3AUzDM=.1316741305
                     843.44646"
                     /label="sn4g_06138"
     mRNA            51..274
                     /Source="GeneMark.hmm"
                     /dbxref="acnfp:sn4t_06138"
                     /.hidden_uniqueId="fgnJ0+ljeL9Un8KD/W4eW3AUzDM=.1316741305
                     843.44647"
                     /.hidden_parent="fgnJ0+ljeL9Un8KD/W4eW3AUzDM=.131674130584
                     3.44646"
                     /label="sn4t_06138"
     sig_peptide     51..98
                     /created_by="robsyme"
                     /program="signalp"
                     /created_by="User"
                     /label="sn4signalpep_06138.01"
ORIGIN      
        1 aatcactcag tcacatcaac cccaaccgaa ctccaacttc tctccacaaa atgaagctca
       61 ttacactcat cgcaactttt atcgccgtta cggctgctgt tgctgtacca gccgagctcc
      121 aggagcgcca atgtattttc aacggatgta agtatacgtc cattccagcg aacattccca
      181 catactaaca aacatagtgg gttgcgacgt tgtgaataat cgatgctgct caggtaattg
      241 cgaatgtatg aaaacaagta ccccaacccc atgatacact ttaagattaa ctatttgata
      301 gcttctgtat gcggaggtcg gacc
//
LOCUS       sn4_contig_0453_         391 bp    DNA     linear   UNA 22-NOV-2011
DEFINITION  sn4_contig_0453.
ACCESSION   urn.local...1321938507229.217
VERSION     urn.local...1321938507229.217
KEYWORDS    .
SOURCE      
  ORGANISM  
            .
FEATURES             Location/Qualifiers
     contig          <1..>391
                     /Source="assembly_v1"
                     /dbxref="acnfp:sn4_contig_0453"
                     /.hidden_uniqueId="fgnJ0+ljeL9Un8KD/W4eW3AUzDM=.1316741305
                     846.45248"
                     /label="contig"
     CDS             order(complement(51..138),complement(187..341))
                     /Source="GeneMark.hmm"
                     /codon_start=2
                     /.hidden_uniqueId="fgnJ0+ljeL9Un8KD/W4eW3AUzDM=.1316741305
                     846.45305"
                     /.hidden_parent="fgnJ0+ljeL9Un8KD/W4eW3AUzDM=.131674130584
                     6.45302"
                     /label="sn4p_06229"
     exon            order(complement(51..138),complement(187..341))
                     /Source="GeneMark.hmm"
                     /.hidden_uniqueId="fgnJ0+ljeL9Un8KD/W4eW3AUzDM=.1316741305
                     846.45303"
                     /.hidden_parent="fgnJ0+ljeL9Un8KD/W4eW3AUzDM=.131674130584
                     6.45302"
                     /label="sn4exon_06229.01"
     gene            complement(51..341)
                     /Source="GeneMark.hmm"
                     /dbxref="acnfp:sn4g_06229"
                     /.hidden_uniqueId="fgnJ0+ljeL9Un8KD/W4eW3AUzDM=.1316741305
                     846.45301"
                     /label="sn4g_06229"
     mRNA            complement(51..341)
                     /Source="GeneMark.hmm"
                     /dbxref="acnfp:sn4t_06229"
                     /.hidden_uniqueId="fgnJ0+ljeL9Un8KD/W4eW3AUzDM=.1316741305
                     846.45302"
                     /.hidden_parent="fgnJ0+ljeL9Un8KD/W4eW3AUzDM=.131674130584
                     6.45301"
                     /label="sn4t_06229"
     sig_peptide     complement(279..341)
                     /created_by="robsyme"
                     /program="signalp"
                     /created_by="User"
                     /label="sn4signalpep_06229.01"
ORIGIN      
        1 tgctatgtgt aacagtaatg ttgttcgagc aatctaccta tgcccttcca tcaaatacac
       61 tgatactgtc cattgcaagt accaaagttc ttccggcatt tcttcgcctc gcagtaatcc
      121 tttccgcttc cacagtagct gcgtgatgtc agtatttgct tagtatcatc agttcaggag
      181 acatacccgt atggagagca gcaattgccc catttgcttc cctggcaagt cgcgccgcca
      241 aacttctctc cgcagcgcgc attcttggac accggctttg ctgcgacttc gacgccaggg
      301 gcagcgcaaa gcgcaagtat cacaacggaa ttgaacagca tgctggtgat tgcccctgtg
      361 aactaccgta agtcagatga tgatggaaga a
//
LOCUS       sn4_contig_1660_         877 bp    DNA     linear   UNA 22-NOV-2011
DEFINITION  sn4_contig_1660.
ACCESSION   urn.local...1321938545091.222
VERSION     urn.local...1321938545091.222
KEYWORDS    .
SOURCE      
  ORGANISM  
            .
FEATURES             Location/Qualifiers
     contig          <1..>877
                     /Source="assembly_v1"
                     /dbxref="acnfp:sn4_contig_1660"
                     /.hidden_uniqueId="fgnJ0+ljeL9Un8KD/W4eW3AUzDM=.1316741306
                     067.87125"
                     /label="contig"
     CDS             complement(51..827)
                     /Source="GeneMark.hmm"
                     /codon_start=1
                     /.hidden_uniqueId="fgnJ0+ljeL9Un8KD/W4eW3AUzDM=.1316741306
                     067.87139"
                     /.hidden_parent="fgnJ0+ljeL9Un8KD/W4eW3AUzDM=.131674130606
                     7.87137"
                     /label="sn4p_11980"
     exon            complement(51..827)
                     /Source="GeneMark.hmm"
                     /.hidden_uniqueId="fgnJ0+ljeL9Un8KD/W4eW3AUzDM=.1316741306
                     067.87138"
                     /.hidden_parent="fgnJ0+ljeL9Un8KD/W4eW3AUzDM=.131674130606
                     7.87137"
                     /label="sn4exon_11980.01"
     gene            complement(51..827)
                     /Source="GeneMark.hmm"
                     /dbxref="acnfp:sn4g_11980"
                     /.hidden_uniqueId="fgnJ0+ljeL9Un8KD/W4eW3AUzDM=.1316741306
                     067.87136"
                     /label="sn4g_11980"
     mRNA            complement(51..827)
                     /Source="GeneMark.hmm"
                     /dbxref="acnfp:sn4t_11980"
                     /.hidden_uniqueId="fgnJ0+ljeL9Un8KD/W4eW3AUzDM=.1316741306
                     067.87137"
                     /.hidden_parent="fgnJ0+ljeL9Un8KD/W4eW3AUzDM=.131674130606
                     7.87136"
                     /label="sn4t_11980"
     sig_peptide     complement(774..>827)
                     /program="signalp"
                     /created_by="robsyme"
                     /modified_by="User"
                     /label="sn4signalpep_11980.01"
ORIGIN      
        1 ctaaccctaa tttaaggata tctaattctc ctccgagcat cattaaacgt ctataacgcc
       61 caagcggcaa caccaagcat aacggccata acctcgggaa ccatagtcgc aacggtcgcg
      121 gcaccagtga acatggtcat ggtgctggtg cgagaagcgg gcatggagcc agtaacggtc
      181 gcactacggg aagcagtcat ggaggcgctg ccggaagcac tgctaggcct ggcagtaccg
      241 gaatttgcgc tggaagaaac cggtagaccg ttgcagaggc cattattgca agtattatac
      301 gcacactgcg agttgctggt gcaggcagcg ttgaagtttc cgcacctggg aatcagaccc
      361 gagttgctgg catagcacga aacaccagca atgcactggc tttgagctgc ggacagatta
      421 cactcagcgc caaggggaag ggtgccaggg gcagctgtaa cggtggatga gggccgaggc
      481 tggaagcctc ctgcgctgga ggatgcgggt gtgatggtag gtgatgccga tgacgcagga
      541 gaggacggaa gaaggccgct gcagaaccct ccattgcatg tgttgaacgc gcattgctgg
      601 tcgctggtgc aagaagcctg gaagtttcca catacaggct ggagcaccga gttcacagcg
      661 tagcaattgg cacccaaagc gcaaggagta ccgttgggga cacaatttcc gccaataggg
      721 ataatttggc cgatgacacg ctggctggga gaggcagatg cgctggaggt ctgcgccgag
      781 gcaagagagg cggtggtcgc cagaagtgcg agaacagtgt actgcatgtt gatctgggtc
      841 ggcggtgtgt atttgtggat gaagtaacga atgtctg
//
