# Supplementary material for: Resequencing and Comparative Genomics of Stagonospora nodorum: Sectional Gene Absence and Effector Discovery
Source: G3 (Bethesda). 2013 Jun 1;3(6):959–69. doi: 10.1534/g3.112.004994 (PMC3689807; doi:10.1534/g3.112.004994)
Supplement: Supporting Information [file supp_g3.112.004994_TableS1.xls]

## Sheet: Sheet1
Gene Name	Protein product less than 30kDa	Cysteine rich	Within 5kb of repeats or scaffold ends	No blasts matches in nr (evalue < 1e­5)	Predicted to be secreted by WolfPSort or SignalP	Read coverage by sn4 reads of coding sequence > 20%	Read coverage by sn79­1087 reads of coding sequence < 20%	Evidence of positive selection pressure	Score
SNOG_20078	1	1	1	1	1	1	1	1	8
SNOG_01123	1	1	1	1	0	1	1	1	7
SNOG_09658	1	1	1	1	0	1	1	1	7
SNOG_13272	1	1	1	1	0	1	1	1	7
SNOG_14621	1	1	1	1	0	1	1	1	7
SNOG_15052	1	1	1	1	1	0	1	1	7
SNOG_07697	1	1	1	1	1	1	1	0	7
SNOG_07738	1	1	1	1	1	1	1	0	7
SNOG_08209	1	1	1	1	1	1	1	0	7
SNOG_14956	1	1	1	1	1	1	1	0	7
SNOG_02425	1	0	0	1	1	1	1	1	6
SNOG_20100	1	1	0	1	1	1	1	0	6
SNOG_13595	1	1	0	1	1	1	1	0	6
SNOG_01040	1	0	1	1	1	1	1	0	6
SNOG_02273	1	1	0	1	1	1	1	0	6
SNOG_05398	1	0	1	1	1	1	1	0	6
SNOG_06246	1	0	1	1	1	1	1	0	6
SNOG_07329	1	1	1	1	1	1	0	0	6
SNOG_15150	1	1	0	1	1	1	1	0	6
SNOG_16571	1	0	1	1	1	1	1	0	6
SNOG_00481	1	1	1	1	1	0	0	1	6
SNOG_03769	1	1	1	1	1	0	0	1	6
SNOG_04564	1	1	1	1	0	1	1	0	6
SNOG_05268	0	1	1	1	0	1	1	1	6
SNOG_05697	1	1	1	1	1	0	0	1	6
SNOG_08314	1	1	1	1	1	0	1	0	6
SNOG_14807	1	1	1	1	0	1	1	0	6
SNOG_16011	1	0	0	1	1	1	1	1	6
SNOG_00684	1	1	1	1	1	1	0	0	6
SNOG_01016	1	1	1	1	1	1	0	0	6
SNOG_04757	1	1	1	1	1	1	0	0	6
SNOG_04794	1	1	1	1	1	1	0	0	6
SNOG_04975	1	1	1	1	1	1	0	0	6
SNOG_05106	1	1	1	1	1	1	0	0	6
SNOG_05717	1	1	1	1	1	1	0	0	6
SNOG_06089	1	1	1	1	1	1	0	0	6
SNOG_06583	1	1	1	1	1	1	0	0	6
SNOG_07439	1	1	1	1	1	1	0	0	6
SNOG_07478	1	1	1	1	1	1	0	0	6
SNOG_07489	1	1	1	1	1	1	0	0	6
SNOG_07574	1	1	1	1	1	1	0	0	6
SNOG_09498	1	1	1	1	1	1	0	0	6
SNOG_09637	1	1	1	1	1	1	0	0	6
SNOG_09779	1	1	1	1	1	1	0	0	6
SNOG_10317	1	1	1	1	1	1	0	0	6
SNOG_11452	1	1	1	1	1	1	0	0	6
SNOG_12054	1	1	1	1	1	1	0	0	6
SNOG_13937	1	1	1	1	1	1	0	0	6
SNOG_14779	1	1	1	1	1	1	0	0	6
SNOG_15717	0	1	1	1	1	1	0	1	6
SNOG_16322	1	1	0	1	0	1	1	1	6
SNOG_20162	1	1	1	1	1	1	0	0	6
SNOG_00405	1	0	1	1	1	1	1	0	6
SNOG_00448	1	0	1	1	1	1	1	0	6
SNOG_00944	1	0	1	1	1	1	1	0	6
SNOG_01097	1	0	1	1	1	1	1	0	6
SNOG_01535	1	1	0	1	1	1	0	1	6
SNOG_02802	1	1	0	1	1	1	1	0	6
SNOG_04652	1	1	1	1	0	0	1	1	6
SNOG_04754	1	0	1	1	1	1	1	0	6
SNOG_05438	1	0	1	1	1	1	1	0	6
SNOG_08723	1	0	1	1	1	1	0	1	6
SNOG_08900	1	1	0	1	1	1	1	0	6
SNOG_10884	1	1	1	1	0	0	1	1	6
SNOG_12356	1	1	0	1	1	1	1	0	6
SNOG_13457	1	1	0	1	1	1	1	0	6
SNOG_13854	1	0	1	1	1	1	1	0	6
SNOG_16201	1	1	0	1	1	1	1	0	6
SNOG_16311	1	1	0	1	1	1	1	0	6
SNOG_00512	1	1	1	1	0	1	1	0	6
SNOG_01077	1	1	1	1	0	1	1	0	6
SNOG_03382	1	1	1	1	1	0	1	0	6
SNOG_03676	1	1	1	1	0	1	1	0	6
SNOG_03838	1	1	1	1	0	1	1	0	6
SNOG_04501	1	1	1	1	0	1	1	0	6
SNOG_05211	1	1	1	1	0	1	1	0	6
SNOG_05385	1	1	1	1	1	0	1	0	6
SNOG_05392	1	1	1	1	1	0	0	1	6
SNOG_05723	1	1	1	1	0	1	1	0	6
SNOG_05927	1	1	1	1	0	1	1	0	6
SNOG_05931	1	1	1	1	0	1	1	0	6
SNOG_06127	1	1	1	1	0	1	0	1	6
SNOG_06202	1	1	1	1	1	0	1	0	6
SNOG_07727	1	1	1	1	1	0	1	0	6
SNOG_07964	1	1	1	1	1	0	1	0	6
SNOG_08206	1	1	1	1	1	0	0	1	6
SNOG_08579	1	1	1	1	0	1	1	0	6
SNOG_09479	1	1	1	1	1	0	1	0	6
SNOG_09497	1	1	1	1	0	1	1	0	6
SNOG_09784	1	1	1	1	0	1	1	0	6
SNOG_11228	1	1	1	1	0	1	1	0	6
SNOG_11295	1	1	1	1	1	0	0	1	6
SNOG_13173	1	1	1	1	0	1	0	1	6
SNOG_13977	1	1	1	1	0	1	0	1	6
SNOG_13982	1	1	1	1	1	0	0	1	6
SNOG_14004	1	1	1	1	0	1	0	1	6
SNOG_14617	1	1	1	1	1	0	1	0	6
SNOG_14650	1	1	1	1	1	0	1	0	6
SNOG_15123	1	1	1	1	0	1	1	0	6
SNOG_16171	1	1	1	1	1	0	1	0	6
SNOG_16520	1	1	1	1	1	0	1	0	6
SNOG_20094	1	1	1	1	0	1	1	0	6
SNOG_00529	1	1	1	1	1	1	0	0	6
SNOG_00578	1	1	1	1	1	1	0	0	6
SNOG_00681	1	1	1	1	1	1	0	0	6
SNOG_03334	1	1	1	1	1	1	0	0	6
SNOG_03746	1	1	1	1	1	1	0	0	6
SNOG_04298	1	1	1	1	1	1	0	0	6
SNOG_04299	1	1	1	1	1	1	0	0	6
SNOG_04308	1	1	1	1	1	1	0	0	6
SNOG_04485	1	1	1	1	1	1	0	0	6
SNOG_04492	1	1	1	1	1	1	0	0	6
SNOG_04779	1	1	1	1	1	1	0	0	6
SNOG_04780	1	1	1	1	1	1	0	0	6
SNOG_04828	1	1	1	1	1	1	0	0	6
SNOG_04898	1	1	1	1	1	1	0	0	6
SNOG_05030	1	1	1	1	1	1	0	0	6
SNOG_05105	1	1	1	1	1	1	0	0	6
SNOG_05181	1	1	1	1	1	1	0	0	6
SNOG_05257	1	1	1	1	1	1	0	0	6
SNOG_05688	1	1	1	1	1	1	0	0	6
SNOG_05846	1	1	1	1	1	1	0	0	6
SNOG_05938	1	1	1	1	1	1	0	0	6
SNOG_05952	1	1	1	1	1	1	0	0	6
SNOG_05982	1	1	1	1	1	1	0	0	6
SNOG_06015	1	1	1	1	1	1	0	0	6
SNOG_06139	1	1	1	1	1	1	0	0	6
SNOG_06754	1	1	1	1	1	1	0	0	6
SNOG_07632	1	1	1	1	1	1	0	0	6
SNOG_07777	1	1	1	1	1	1	0	0	6
SNOG_08211	1	1	1	1	1	1	0	0	6
SNOG_08256	1	1	1	1	1	1	0	0	6
SNOG_08260	1	1	1	1	1	1	0	0	6
SNOG_08876	1	1	1	1	1	1	0	0	6
SNOG_09147	1	1	1	1	1	1	0	0	6
SNOG_09204	1	1	1	1	1	1	0	0	6
SNOG_09511	1	1	1	1	1	1	0	0	6
SNOG_09579	1	1	1	1	1	1	0	0	6
SNOG_09630	1	1	1	1	1	1	0	0	6
SNOG_09802	1	1	1	1	1	1	0	0	6
SNOG_10687	1	1	1	1	1	1	0	0	6
SNOG_11444	1	1	1	1	1	1	0	0	6
SNOG_11512	1	1	1	1	1	1	0	0	6
SNOG_11558	1	1	1	1	1	1	0	0	6
SNOG_11593	1	1	1	1	1	1	0	0	6
SNOG_13346	1	1	1	1	1	1	0	0	6
SNOG_14019	1	1	1	1	1	1	0	0	6
SNOG_14051	1	1	1	1	1	1	0	0	6
SNOG_14135	1	1	1	1	1	1	0	0	6
SNOG_14559	1	1	1	1	1	1	0	0	6
SNOG_14618	1	1	1	1	1	1	0	0	6
SNOG_15062	1	1	1	1	1	1	0	0	6
SNOG_15108	1	1	1	1	1	1	0	0	6
SNOG_15110	1	1	1	1	1	1	0	0	6
SNOG_16085	1	1	1	1	1	1	0	0	6
SNOG_20011	1	1	1	1	1	1	0	0	6
SNOG_20037	1	1	1	1	1	1	0	0	6
SNOG_20039	1	1	1	1	1	1	0	0	6
SNOG_20065	1	1	1	1	1	1	0	0	6
SNOG_06180	1	0	1	1	1	0	0	1	5
SNOG_03077	1	0	1	1	1	0	0	1	5
SNOG_08981	1	0	1	1	1	0	1	0	5
SNOG_11329	1	0	1	1	0	1	1	0	5
SNOG_13486	1	1	0	1	1	1	0	0	5
SNOG_03480	0	0	1	1	1	1	1	0	5
SNOG_15206	1	1	0	1	1	1	0	0	5
SNOG_15535	0	1	0	1	1	1	1	0	5
SNOG_01808	1	0	0	1	1	1	1	0	5
SNOG_05722	1	0	1	0	1	1	1	0	5
SNOG_08961	1	0	0	1	1	1	1	0	5
SNOG_11016	1	0	1	1	0	0	1	1	5
SNOG_12476	1	0	0	1	1	1	0	1	5
SNOG_16358	1	0	1	0	1	1	1	0	5
SNOG_00200	1	1	1	1	1	0	0	0	5
SNOG_00457	1	0	1	1	0	1	1	0	5
SNOG_00652	1	0	1	1	0	1	1	0	5
SNOG_00892	0	1	1	1	1	1	0	0	5
SNOG_01832	1	1	0	1	1	0	0	1	5
SNOG_02151	1	1	0	1	1	0	1	0	5
SNOG_02366	1	1	0	1	1	0	1	0	5
SNOG_03568	1	0	1	1	1	0	0	1	5
SNOG_03649	1	0	1	1	1	0	0	1	5
SNOG_03863	1	0	1	1	1	0	1	0	5
SNOG_03935	1	0	1	1	1	0	0	1	5
SNOG_04285	1	0	1	1	1	0	0	1	5
SNOG_04394	1	0	1	1	1	0	0	1	5
SNOG_04667	1	0	1	1	0	1	1	0	5
SNOG_04817	1	0	1	1	1	0	0	1	5
SNOG_06000	0	0	1	1	1	0	1	1	5
SNOG_06378	0	1	1	1	1	1	0	0	5
SNOG_06532	1	0	1	1	0	1	1	0	5
SNOG_06584	1	0	1	1	0	1	0	1	5
SNOG_06626	0	1	1	1	1	1	0	0	5
SNOG_06642	1	0	1	1	0	1	1	0	5
SNOG_07154	1	0	1	1	0	1	1	0	5
SNOG_07405	1	0	1	1	1	0	0	1	5
SNOG_07496	1	0	1	1	1	0	0	1	5
SNOG_07767	1	0	1	1	1	0	1	0	5
SNOG_07848	1	0	1	1	0	1	1	0	5
SNOG_07942	1	0	1	1	0	1	0	1	5
SNOG_08328	1	0	1	1	1	0	1	0	5
SNOG_08721	1	1	1	0	1	0	0	1	5
SNOG_08782	1	1	0	1	0	1	1	0	5
SNOG_09187	1	0	1	1	1	0	1	0	5
SNOG_09328	1	0	1	1	1	0	0	1	5
SNOG_09452	1	0	1	1	1	0	0	1	5
SNOG_09470	0	1	1	1	1	1	0	0	5
SNOG_09484	1	0	1	1	1	0	0	1	5
SNOG_09753	0	1	1	1	1	1	0	0	5
SNOG_09828	1	0	1	1	0	1	0	1	5
SNOG_09881	1	0	1	1	0	1	1	0	5
SNOG_10915	1	1	1	0	1	0	1	0	5
SNOG_11042	1	0	1	1	1	0	1	0	5
SNOG_11203	1	0	1	1	1	0	1	0	5
SNOG_11357	1	0	1	1	1	0	0	1	5
SNOG_12382	1	1	0	1	1	0	0	1	5
SNOG_12843	1	1	0	1	0	1	0	1	5
SNOG_13356	1	0	1	1	0	1	1	0	5
SNOG_13634	1	1	0	1	0	1	0	1	5
SNOG_13790	1	0	1	1	1	0	0	1	5
SNOG_13919	1	0	1	1	0	1	1	0	5
SNOG_13920	1	0	1	1	0	1	1	0	5
SNOG_13938	1	0	1	1	1	0	1	0	5
SNOG_13945	1	0	1	1	0	1	1	0	5
SNOG_13989	1	0	1	1	0	1	1	0	5
SNOG_14514	1	0	1	1	0	1	1	0	5
SNOG_15805	1	0	1	1	0	1	0	1	5
SNOG_16238	1	0	1	1	0	1	1	0	5
SNOG_16327	1	1	0	1	0	1	1	0	5
SNOG_16361	1	1	1	0	0	1	1	0	5
SNOG_16438	1	0	1	1	1	0	0	1	5
SNOG_20006	1	0	1	1	1	0	0	1	5
SNOG_20050	1	0	1	1	0	1	1	0	5
SNOG_00152	1	0	1	1	1	1	0	0	5
SNOG_01041	1	0	1	1	1	1	0	0	5
SNOG_01282	1	1	0	1	1	1	0	0	5
SNOG_02342	1	1	1	1	0	0	1	0	5
SNOG_02914	1	1	0	1	1	1	0	0	5
SNOG_04227	1	0	1	1	1	1	0	0	5
SNOG_04292	1	0	1	1	1	1	0	0	5
SNOG_04538	1	0	1	1	1	1	0	0	5
SNOG_04646	1	0	1	1	1	1	0	0	5
SNOG_04967	1	1	1	0	1	1	0	0	5
SNOG_04988	1	1	1	1	0	0	0	1	5
SNOG_05083	1	0	1	1	1	1	0	0	5
SNOG_05159	0	0	1	1	1	1	1	0	5
SNOG_05196	1	0	1	1	1	1	0	0	5
SNOG_05227	1	1	1	1	0	0	1	0	5
SNOG_05389	1	0	1	1	1	1	0	0	5
SNOG_05435	1	0	1	1	1	1	0	0	5
SNOG_05604	0	0	1	1	1	1	1	0	5
SNOG_05643	1	1	1	1	0	0	0	1	5
SNOG_05681	1	0	1	1	1	1	0	0	5
SNOG_05804	1	0	1	1	1	1	0	0	5
SNOG_05828	1	0	1	1	1	1	0	0	5
SNOG_05841	1	0	1	1	1	1	0	0	5
SNOG_05901	1	0	1	1	1	1	0	0	5
SNOG_06024	1	0	1	1	1	1	0	0	5
SNOG_06047	1	1	1	0	1	1	0	0	5
SNOG_06079	1	0	1	1	1	1	0	0	5
SNOG_06092	0	0	1	1	1	1	0	1	5
SNOG_06159	1	1	1	1	0	0	0	1	5
SNOG_06206	1	0	1	1	1	1	0	0	5
SNOG_06500	1	0	1	1	1	1	0	0	5
SNOG_06572	1	0	1	1	1	1	0	0	5
SNOG_06605	0	0	1	1	1	1	1	0	5
SNOG_07456	1	0	1	1	1	1	0	0	5
SNOG_07502	1	1	1	1	0	0	0	1	5
SNOG_07538	1	0	1	1	1	1	0	0	5
SNOG_07562	1	0	1	1	1	1	0	0	5
SNOG_07654	1	1	1	1	0	0	1	0	5
SNOG_07913	0	1	1	0	1	1	1	0	5
SNOG_07935	0	0	1	1	1	1	1	0	5
SNOG_08004	1	0	1	1	1	1	0	0	5
SNOG_08021	1	0	1	1	1	1	0	0	5
SNOG_08034	0	0	1	1	1	1	0	1	5
SNOG_08289	1	1	1	0	1	1	0	0	5
SNOG_08709	1	1	0	1	1	1	0	0	5
SNOG_09069	1	1	1	1	0	0	1	0	5
SNOG_09164	1	0	1	1	1	1	0	0	5
SNOG_09227	1	1	1	1	0	0	1	0	5
SNOG_09434	1	0	1	1	1	1	0	0	5
SNOG_10144	1	1	0	1	1	1	0	0	5
SNOG_10429	1	1	1	1	0	0	0	1	5
SNOG_10524	1	1	0	1	1	1	0	0	5
SNOG_10616	1	1	0	1	1	1	0	0	5
SNOG_11033	1	0	1	1	1	1	0	0	5
SNOG_11145	1	0	1	1	1	1	0	0	5
SNOG_11259	1	0	1	1	1	1	0	0	5
SNOG_11270	1	1	1	1	0	0	1	0	5
SNOG_11280	1	1	1	1	0	0	0	1	5
SNOG_11359	1	0	1	1	1	1	0	0	5
SNOG_11389	1	0	1	1	1	1	0	0	5
SNOG_11416	0	0	1	1	1	1	1	0	5
SNOG_11443	1	0	1	1	1	1	0	0	5
SNOG_11488	1	1	1	1	0	0	1	0	5
SNOG_11577	1	1	1	1	0	0	0	1	5
SNOG_12821	1	1	0	1	1	1	0	0	5
SNOG_13066	1	1	0	1	1	1	0	0	5
SNOG_13125	1	1	0	1	1	1	0	0	5
SNOG_13475	1	0	1	1	1	1	0	0	5
SNOG_13496	1	1	0	1	1	1	0	0	5
SNOG_13688	1	1	0	1	1	1	0	0	5
SNOG_13905	1	0	1	1	1	1	0	0	5
SNOG_13909	1	0	1	1	1	1	0	0	5
SNOG_13985	1	0	1	1	1	1	0	0	5
SNOG_14700	0	0	1	1	1	1	1	0	5
SNOG_14789	1	0	1	1	1	1	0	0	5
SNOG_15036	1	0	1	1	1	1	0	0	5
SNOG_15054	1	0	1	1	1	1	0	0	5
SNOG_15077	1	0	1	1	1	1	0	0	5
SNOG_15347	1	1	0	1	1	1	0	0	5
SNOG_15930	1	0	1	1	1	1	0	0	5
SNOG_15958	1	0	1	1	1	1	0	0	5
SNOG_15962	1	0	1	1	1	1	0	0	5
SNOG_15997	1	1	1	1	0	0	1	0	5
SNOG_16002	1	0	1	1	1	1	0	0	5
SNOG_16131	1	1	0	1	1	1	0	0	5
SNOG_16321	1	0	0	1	1	0	1	1	5
SNOG_16488	1	0	1	1	1	1	0	0	5
SNOG_20071	1	0	1	1	1	1	0	0	5
SNOG_20169	1	0	1	1	1	1	0	0	5
SNOG_20186	1	0	1	1	1	1	0	0	5
SNOG_00085	1	1	1	1	0	1	0	0	5
SNOG_00111	1	1	1	1	0	1	0	0	5
SNOG_00138	1	1	1	1	1	0	0	0	5
SNOG_00228	1	1	1	1	0	1	0	0	5
SNOG_00454	1	1	1	1	0	1	0	0	5
SNOG_00514	1	1	1	1	0	1	0	0	5
SNOG_00717	1	1	1	1	1	0	0	0	5
SNOG_00751	1	1	1	1	1	0	0	0	5
SNOG_00762	1	1	1	1	0	1	0	0	5
SNOG_00822	1	1	1	1	1	0	0	0	5
SNOG_00844	1	1	1	1	1	0	0	0	5
SNOG_00895	1	1	1	1	1	0	0	0	5
SNOG_01083	1	1	1	1	1	0	0	0	5
SNOG_01853	1	0	0	1	1	1	1	0	5
SNOG_03412	1	1	1	1	0	1	0	0	5
SNOG_03438	1	1	1	1	1	0	0	0	5
SNOG_03714	1	0	1	1	0	0	1	1	5
SNOG_04160	1	0	1	0	1	1	0	1	5
SNOG_04175	1	1	1	1	0	1	0	0	5
SNOG_04221	1	1	1	1	0	1	0	0	5
SNOG_04425	1	1	1	1	0	1	0	0	5
SNOG_04673	1	1	1	1	0	1	0	0	5
SNOG_04698	1	1	1	1	1	0	0	0	5
SNOG_05186	1	0	1	1	0	0	1	1	5
SNOG_05434	1	1	1	1	1	0	0	0	5
SNOG_05916	1	1	1	1	1	0	0	0	5
SNOG_06069	1	1	1	1	0	1	0	0	5
SNOG_06234	0	1	1	1	0	1	1	0	5
SNOG_06408	1	1	1	1	0	1	0	0	5
SNOG_06425	0	1	1	1	0	1	1	0	5
SNOG_06431	1	1	1	1	1	0	0	0	5
SNOG_06438	1	1	1	1	0	1	0	0	5
SNOG_06535	1	1	1	1	0	1	0	0	5
SNOG_06581	1	1	1	1	0	1	0	0	5
SNOG_07301	1	1	1	1	1	0	0	0	5
SNOG_07666	1	1	1	1	0	1	0	0	5
SNOG_07868	1	0	1	0	1	1	1	0	5
SNOG_08052	1	1	1	1	0	1	0	0	5
SNOG_08203	1	1	1	1	1	0	0	0	5
SNOG_08243	1	1	1	1	1	0	0	0	5
SNOG_09002	1	1	1	1	0	1	0	0	5
SNOG_09180	1	1	1	1	0	1	0	0	5
SNOG_09394	1	1	1	1	0	1	0	0	5
SNOG_09672	1	1	1	1	1	0	0	0	5
SNOG_10675	1	1	0	1	0	0	1	1	5
SNOG_11258	1	1	1	1	1	0	0	0	5
SNOG_11307	1	1	1	1	0	1	0	0	5
SNOG_11537	1	1	1	1	0	1	0	0	5
SNOG_11840	1	1	1	1	0	1	0	0	5
SNOG_11842	1	1	1	1	1	0	0	0	5
SNOG_13320	1	0	0	1	1	1	1	0	5
SNOG_13345	0	1	1	1	1	0	1	0	5
SNOG_13395	1	0	0	1	1	1	1	0	5
SNOG_13405	1	1	1	1	1	0	0	0	5
SNOG_13636	1	0	0	1	1	1	1	0	5
SNOG_13809	1	1	1	1	0	1	0	0	5
SNOG_13867	1	1	1	1	0	1	0	0	5
SNOG_14162	1	1	0	1	0	0	1	1	5
SNOG_14563	1	1	1	1	0	1	0	0	5
SNOG_14684	1	0	1	0	1	1	1	0	5
SNOG_14780	1	1	1	1	1	0	0	0	5
SNOG_14955	1	1	1	1	0	1	0	0	5
SNOG_15000	1	1	1	1	1	0	0	0	5
SNOG_15224	1	0	0	1	1	1	1	0	5
SNOG_15629	1	1	0	0	1	1	1	0	5
SNOG_16196	1	0	0	1	1	1	1	0	5
SNOG_16199	1	0	0	1	1	1	1	0	5
SNOG_16200	1	0	0	1	1	1	1	0	5
SNOG_16226	1	0	0	1	1	1	1	0	5
SNOG_16228	1	0	0	1	1	1	1	0	5
SNOG_16231	1	0	0	1	1	1	1	0	5
SNOG_16234	1	0	1	1	0	0	1	1	5
SNOG_16263	1	0	0	1	1	1	1	0	5
SNOG_16268	1	0	1	0	1	1	1	0	5
SNOG_16307	1	0	0	1	1	1	1	0	5
SNOG_16319	1	0	0	1	1	1	1	0	5
SNOG_20004	1	1	1	1	0	1	0	0	5
SNOG_20070	1	1	1	1	1	0	0	0	5
SNOG_00095	1	0	1	1	0	1	1	0	5
SNOG_00474	1	0	1	1	0	1	1	0	5
SNOG_00515	1	0	1	1	0	1	1	0	5
SNOG_00539	1	0	1	1	0	1	1	0	5
SNOG_00698	1	0	1	1	1	0	1	0	5
SNOG_00728	1	0	1	1	1	0	1	0	5
SNOG_00867	1	0	1	1	0	1	1	0	5
SNOG_00868	1	0	1	1	1	0	1	0	5
SNOG_00879	1	1	1	0	1	0	1	0	5
SNOG_01049	1	0	1	1	0	1	1	0	5
SNOG_01733	1	0	1	1	1	0	1	0	5
SNOG_01876	0	1	1	1	1	1	0	0	5
SNOG_03341	1	0	1	1	0	1	0	1	5
SNOG_03548	1	0	1	1	1	0	1	0	5
SNOG_03720	1	0	1	1	1	0	1	0	5
SNOG_03805	1	0	1	1	1	0	1	0	5
SNOG_03846	1	0	1	1	1	0	1	0	5
SNOG_03892	1	0	1	1	0	1	1	0	5
SNOG_04116	1	0	1	1	0	1	1	0	5
SNOG_04232	1	0	1	1	0	1	1	0	5
SNOG_04436	1	0	1	1	0	1	1	0	5
SNOG_04464	0	1	1	1	1	1	0	0	5
SNOG_04500	1	0	1	1	0	1	1	0	5
SNOG_04524	1	0	1	1	0	1	1	0	5
SNOG_04556	1	0	1	1	0	1	1	0	5
SNOG_04715	1	0	1	1	0	1	1	0	5
SNOG_04937	1	0	1	1	0	1	1	0	5
SNOG_05028	1	0	1	1	0	1	1	0	5
SNOG_05070	1	0	1	1	0	1	0	1	5
SNOG_05079	1	0	1	1	0	1	1	0	5
SNOG_05080	1	0	1	1	0	1	1	0	5
SNOG_05116	1	0	1	1	0	1	1	0	5
SNOG_05183	1	0	1	1	0	1	0	1	5
SNOG_05187	1	0	1	1	0	1	1	0	5
SNOG_05280	1	0	1	1	1	0	0	1	5
SNOG_05292	1	0	1	1	0	1	1	0	5
SNOG_05386	1	0	1	1	1	0	1	0	5
SNOG_05501	1	0	1	1	0	1	1	0	5
SNOG_05608	1	0	1	1	1	0	1	0	5
SNOG_05695	1	0	1	1	0	1	1	0	5
SNOG_05724	1	0	1	1	0	1	1	0	5
SNOG_05852	1	0	1	1	0	1	1	0	5
SNOG_06112	1	0	1	1	0	1	0	1	5
SNOG_06114	1	0	1	1	0	1	0	1	5
SNOG_06143	1	0	1	1	1	0	1	0	5
SNOG_06301	0	1	1	1	1	1	0	0	5
SNOG_06304	0	1	1	1	1	1	0	0	5
SNOG_06459	1	1	1	0	1	0	0	1	5
SNOG_06546	1	0	1	1	1	0	1	0	5
SNOG_06597	1	0	1	1	0	1	1	0	5
SNOG_07242	1	1	0	1	1	0	1	0	5
SNOG_07361	1	0	1	1	1	0	1	0	5
SNOG_07380	1	0	1	1	0	1	0	1	5
SNOG_07408	1	0	1	1	0	1	1	0	5
SNOG_07492	1	0	1	1	0	1	1	0	5
SNOG_07653	1	0	1	1	0	1	1	0	5
SNOG_07776	0	1	1	1	1	1	0	0	5
SNOG_07824	1	0	1	1	1	0	1	0	5
SNOG_07858	1	0	1	1	0	1	1	0	5
SNOG_07869	1	0	1	1	0	1	1	0	5
SNOG_07870	1	0	1	1	1	0	1	0	5
SNOG_07955	1	0	1	1	0	1	1	0	5
SNOG_07974	1	0	1	1	0	1	1	0	5
SNOG_07975	1	0	1	1	1	0	1	0	5
SNOG_07981	1	0	1	1	0	1	1	0	5
SNOG_08040	1	0	1	1	1	0	1	0	5
SNOG_08174	1	0	1	1	0	1	1	0	5
SNOG_08571	0	1	1	1	1	1	0	0	5
SNOG_08619	1	1	0	1	0	1	1	0	5
SNOG_08715	1	0	1	1	1	0	0	1	5
SNOG_09152	1	0	1	1	0	1	1	0	5
SNOG_09185	1	0	1	1	1	0	1	0	5
SNOG_09318	1	0	1	1	0	1	1	0	5
SNOG_09368	1	0	1	1	0	1	1	0	5
SNOG_09592	1	0	1	1	0	1	1	0	5
SNOG_09763	1	0	1	1	1	0	1	0	5
SNOG_09780	1	0	1	1	0	1	1	0	5
SNOG_10097	1	0	1	1	0	1	0	1	5
SNOG_10196	1	0	1	1	0	1	1	0	5
SNOG_10268	1	1	0	1	1	0	1	0	5
SNOG_10315	1	0	1	1	1	0	1	0	5
SNOG_10507	1	0	1	1	0	1	1	0	5
SNOG_10508	1	0	1	1	0	1	1	0	5
SNOG_10664	1	0	1	1	0	1	1	0	5
SNOG_10883	1	0	1	1	1	0	1	0	5
SNOG_10947	1	0	1	1	0	1	1	0	5
SNOG_11084	1	0	1	1	0	1	1	0	5
SNOG_11100	1	0	1	1	1	0	1	0	5
SNOG_11191	1	0	1	1	0	1	1	0	5
SNOG_11225	1	0	1	1	0	1	1	0	5
SNOG_11414	1	0	1	1	0	1	1	0	5
SNOG_12350	1	1	0	1	1	0	0	1	5
SNOG_12359	1	1	0	1	0	1	1	0	5
SNOG_12383	1	1	0	1	0	1	0	1	5
SNOG_12512	1	1	0	1	1	0	1	0	5
SNOG_12564	1	1	0	1	1	0	1	0	5
SNOG_12613	1	1	0	1	1	0	0	1	5
SNOG_12959	1	0	1	1	0	1	1	0	5
SNOG_12984	1	1	0	1	0	1	1	0	5
SNOG_13826	1	0	1	1	1	0	1	0	5
SNOG_13837	1	0	1	1	1	0	0	1	5
SNOG_13868	1	0	1	1	0	1	0	1	5
SNOG_13955	1	0	1	1	1	0	1	0	5
SNOG_13990	1	0	1	1	0	1	1	0	5
SNOG_14001	1	0	1	1	0	1	1	0	5
SNOG_14496	1	0	1	1	1	0	1	0	5
SNOG_14505	1	0	1	1	0	1	1	0	5
SNOG_14523	1	0	1	1	0	1	1	0	5
SNOG_14552	1	0	1	1	0	1	1	0	5
SNOG_14663	1	0	1	1	0	1	1	0	5
SNOG_14693	1	0	1	1	1	0	1	0	5
SNOG_14832	1	1	0	1	0	1	1	0	5
SNOG_15035	1	0	1	1	0	1	1	0	5
SNOG_15074	0	1	1	1	1	1	0	0	5
SNOG_15113	1	0	1	1	1	0	0	1	5
SNOG_15124	0	1	1	1	1	1	0	0	5
SNOG_15799	1	0	1	1	0	1	0	1	5
SNOG_15989	1	1	0	1	1	0	0	1	5
SNOG_16167	1	0	1	1	1	0	1	0	5
SNOG_16205	1	1	0	1	0	1	1	0	5
SNOG_16215	1	1	0	1	0	1	1	0	5
SNOG_16217	1	1	0	1	0	1	1	0	5
SNOG_16227	1	1	0	1	0	1	1	0	5
SNOG_16236	1	0	1	1	1	0	1	0	5
SNOG_16239	1	0	1	1	0	1	1	0	5
SNOG_16240	1	0	1	1	0	1	1	0	5
SNOG_16242	1	0	1	1	0	1	1	0	5
SNOG_16243	1	0	1	1	0	1	1	0	5
SNOG_16244	1	0	1	1	0	1	1	0	5
SNOG_16247	1	1	0	1	0	1	1	0	5
SNOG_16269	1	0	1	1	0	1	1	0	5
SNOG_16270	1	0	1	1	1	0	1	0	5
SNOG_16271	1	0	1	1	1	0	1	0	5
SNOG_16272	1	0	1	1	0	1	1	0	5
SNOG_16273	1	1	0	1	0	1	1	0	5
SNOG_16275	1	1	0	1	1	0	1	0	5
SNOG_16277	1	1	0	1	0	1	1	0	5
SNOG_16287	1	1	0	1	0	1	1	0	5
SNOG_16314	1	1	0	1	0	1	1	0	5
SNOG_16315	1	1	0	1	0	1	1	0	5
SNOG_16357	1	0	1	1	0	1	1	0	5
SNOG_16575	1	0	1	1	1	0	1	0	5
SNOG_16593	1	0	1	1	0	1	1	0	5
SNOG_20129	1	0	1	1	0	1	1	0	5
SNOG_20138	1	1	0	1	0	1	1	0	5
SNOG_20183	1	0	1	1	0	1	1	0	5
SNOG_20187	1	0	1	1	1	0	1	0	5
SNOG_00098	1	0	1	1	1	1	0	0	5
SNOG_00203	1	0	1	1	1	1	0	0	5
SNOG_00528	1	1	1	1	0	0	1	0	5
SNOG_00550	1	0	1	1	1	1	0	0	5
SNOG_00726	1	0	1	1	1	1	0	0	5
SNOG_00732	1	0	1	1	1	1	0	0	5
SNOG_00760	1	0	1	1	1	1	0	0	5
SNOG_00846	1	0	1	1	1	1	0	0	5
SNOG_00942	1	0	1	1	1	1	0	0	5
SNOG_01071	1	1	1	1	0	0	1	0	5
SNOG_01195	1	1	0	1	1	1	0	0	5
SNOG_01454	1	1	0	1	1	1	0	0	5
SNOG_01486	1	0	1	1	1	1	0	0	5
SNOG_01503	1	1	0	1	1	1	0	0	5
SNOG_01799	1	1	0	1	1	1	0	0	5
SNOG_01850	1	0	1	1	1	1	0	0	5
SNOG_01950	1	1	1	1	0	0	1	0	5
SNOG_02040	1	1	0	1	1	1	0	0	5
SNOG_02272	1	1	0	1	1	1	0	0	5
SNOG_02352	1	0	1	1	1	1	0	0	5
SNOG_02372	1	1	0	1	1	1	0	0	5
SNOG_02741	1	1	0	1	1	1	0	0	5
SNOG_02974	1	1	0	1	1	1	0	0	5
SNOG_02978	1	1	0	1	1	1	0	0	5
SNOG_03230	1	1	0	1	1	1	0	0	5
SNOG_03281	1	1	0	1	1	1	0	0	5
SNOG_03379	1	1	1	1	0	0	1	0	5
SNOG_03431	1	0	1	1	1	1	0	0	5
SNOG_03434	1	0	1	1	1	1	0	0	5
SNOG_03462	1	1	1	1	0	0	1	0	5
SNOG_03465	1	1	1	1	0	0	1	0	5
SNOG_03547	1	0	1	1	1	1	0	0	5
SNOG_03551	1	0	1	1	1	1	0	0	5
SNOG_03567	1	1	1	1	0	0	1	0	5
SNOG_03578	1	0	1	1	1	1	0	0	5
SNOG_03735	1	0	1	1	1	1	0	0	5
SNOG_03747	1	0	1	1	1	1	0	0	5
SNOG_04477	1	1	1	1	0	0	1	0	5
SNOG_04521	1	0	1	1	1	1	0	0	5
SNOG_04680	1	0	1	1	1	1	0	0	5
SNOG_04716	1	0	1	1	1	1	0	0	5
SNOG_04782	1	0	1	1	1	1	0	0	5
SNOG_04787	1	0	1	1	1	1	0	0	5
SNOG_04860	1	0	1	1	1	1	0	0	5
SNOG_04870	1	0	1	1	1	1	0	0	5
SNOG_04895	1	0	1	1	1	1	0	0	5
SNOG_04913	1	0	1	1	1	1	0	0	5
SNOG_05037	1	1	1	1	0	0	1	0	5
SNOG_05113	1	1	1	1	0	0	1	0	5
SNOG_05151	1	1	1	1	0	0	1	0	5
SNOG_05192	1	1	1	1	0	0	1	0	5
SNOG_05193	1	1	1	1	0	0	1	0	5
SNOG_05270	1	1	1	1	0	0	1	0	5
SNOG_05281	1	1	1	1	0	0	1	0	5
SNOG_05344	1	0	1	1	1	1	0	0	5
SNOG_05393	1	1	1	1	0	0	1	0	5
SNOG_05406	1	1	1	1	0	0	1	0	5
SNOG_05454	1	1	1	1	0	0	1	0	5
SNOG_05480	1	0	1	1	1	1	0	0	5
SNOG_05485	1	1	1	1	0	0	1	0	5
SNOG_05577	1	0	1	1	1	1	0	0	5
SNOG_05637	1	0	1	1	1	1	0	0	5
SNOG_05842	1	1	1	1	0	0	1	0	5
SNOG_05843	1	1	1	1	0	0	1	0	5
SNOG_06111	1	0	1	1	1	1	0	0	5
SNOG_06155	1	1	1	1	0	0	0	1	5
SNOG_06432	1	0	1	1	1	1	0	0	5
SNOG_06556	1	1	1	1	0	0	1	0	5
SNOG_06580	1	1	1	1	0	0	0	1	5
SNOG_06834	1	1	0	1	1	1	0	0	5
SNOG_07240	1	1	0	1	1	1	0	0	5
SNOG_07485	1	0	1	1	1	1	0	0	5
SNOG_07708	1	1	1	1	0	0	1	0	5
SNOG_07816	1	0	1	1	1	1	0	0	5
SNOG_07832	1	1	1	1	0	0	1	0	5
SNOG_07963	1	1	1	1	0	0	1	0	5
SNOG_08197	1	0	1	1	1	1	0	0	5
SNOG_08216	1	0	1	1	1	1	0	0	5
SNOG_08664	1	1	0	1	1	1	0	0	5
SNOG_08974	1	1	0	1	1	1	0	0	5
SNOG_09410	1	1	1	1	0	0	1	0	5
SNOG_09466	1	0	1	1	1	1	0	0	5
SNOG_09605	1	0	1	1	1	1	0	0	5
SNOG_09807	1	0	1	1	1	1	0	0	5
SNOG_09977	1	1	0	1	1	1	0	0	5
SNOG_10045	1	1	0	1	1	1	0	0	5
SNOG_10096	1	1	1	1	0	0	1	0	5
SNOG_10606	1	1	0	1	1	1	0	0	5
SNOG_10854	1	0	1	1	1	1	0	0	5
SNOG_10923	1	1	1	1	0	0	1	0	5
SNOG_10929	1	1	1	1	0	0	1	0	5
SNOG_11044	1	0	1	1	1	1	0	0	5
SNOG_11142	1	0	1	1	1	1	0	0	5
SNOG_11269	1	0	1	1	1	1	0	0	5
SNOG_11292	1	0	1	1	1	1	0	0	5
SNOG_11293	1	0	1	1	1	1	0	0	5
SNOG_11335	1	1	1	1	0	0	1	0	5
SNOG_11380	1	1	1	1	0	0	0	1	5
SNOG_11461	1	0	1	1	1	1	0	0	5
SNOG_11636	1	0	1	1	1	1	0	0	5
SNOG_11645	1	1	0	1	1	1	0	0	5
SNOG_11662	1	1	0	1	1	1	0	0	5
SNOG_11757	1	1	0	1	1	1	0	0	5
SNOG_11847	1	0	1	1	1	1	0	0	5
SNOG_12405	1	1	0	1	1	1	0	0	5
SNOG_12488	1	0	1	1	1	1	0	0	5
SNOG_12490	1	1	0	1	1	1	0	0	5
SNOG_12574	1	1	0	1	1	1	0	0	5
SNOG_12631	1	1	0	1	1	1	0	0	5
SNOG_12741	1	1	0	1	1	1	0	0	5
SNOG_12811	1	1	0	1	1	1	0	0	5
SNOG_12895	1	1	0	1	1	1	0	0	5
SNOG_12945	1	1	0	1	1	1	0	0	5
SNOG_13347	1	0	1	1	1	1	0	0	5
SNOG_13349	1	0	1	1	1	1	0	0	5
SNOG_13694	1	0	1	1	1	1	0	0	5
SNOG_13880	1	0	1	1	1	1	0	0	5
SNOG_14126	1	1	0	1	1	1	0	0	5
SNOG_14289	1	0	1	1	1	1	0	0	5
SNOG_14472	1	0	1	1	1	1	0	0	5
SNOG_14588	1	0	1	1	1	1	0	0	5
SNOG_14602	1	0	1	1	1	1	0	0	5
SNOG_14713	1	1	1	1	0	0	1	0	5
SNOG_14752	1	1	1	1	0	0	1	0	5
SNOG_14865	1	1	0	1	1	1	0	0	5
SNOG_14914	1	1	0	1	1	1	0	0	5
SNOG_14915	1	1	0	1	1	1	0	0	5
SNOG_15111	1	0	1	1	1	1	0	0	5
SNOG_15324	1	1	0	1	1	1	0	0	5
SNOG_15426	1	0	1	1	1	1	0	0	5
SNOG_15790	1	0	1	1	1	1	0	0	5
SNOG_15886	1	1	0	1	1	1	0	0	5
SNOG_15911	1	0	1	1	1	1	0	0	5
SNOG_15950	1	1	0	1	1	1	0	0	5
SNOG_15957	1	1	1	1	0	0	1	0	5
SNOG_15998	1	1	1	1	0	0	1	0	5
SNOG_16029	1	1	0	1	1	1	0	0	5
SNOG_16166	1	1	1	1	0	0	1	0	5
SNOG_16172	1	1	1	1	0	0	1	0	5
SNOG_16365	1	0	1	1	1	1	0	0	5
SNOG_16431	1	1	1	1	0	0	1	0	5
SNOG_16517	1	1	1	1	0	0	1	0	5
SNOG_16518	1	1	1	1	0	0	1	0	5
SNOG_16521	1	1	1	1	0	0	1	0	5
SNOG_16595	1	1	1	1	0	0	1	0	5
SNOG_20068	1	0	1	1	1	1	0	0	5
SNOG_20097	1	0	1	1	1	1	0	0	5
SNOG_20098	1	0	1	1	1	1	0	0	5
SNOG_00009	1	1	1	1	0	1	0	0	5
SNOG_00012	1	1	1	1	0	1	0	0	5
SNOG_00125	1	1	1	1	1	0	0	0	5
SNOG_00210	1	1	1	1	0	1	0	0	5
SNOG_00435	1	1	1	1	1	0	0	0	5
SNOG_00436	1	1	1	1	0	1	0	0	5
SNOG_00500	1	1	1	1	0	1	0	0	5
SNOG_00502	1	1	1	1	0	1	0	0	5
SNOG_00520	1	1	1	1	0	1	0	0	5
SNOG_00531	1	1	1	1	0	1	0	0	5
SNOG_00536	1	1	1	1	0	1	0	0	5
SNOG_00568	1	1	1	1	0	1	0	0	5
SNOG_00576	1	1	1	1	0	1	0	0	5
SNOG_00721	1	1	1	1	1	0	0	0	5
SNOG_00724	1	1	1	1	0	1	0	0	5
SNOG_00843	1	1	1	1	1	0	0	0	5
SNOG_01036	1	1	1	1	1	0	0	0	5
SNOG_01058	1	1	1	1	1	0	0	0	5
SNOG_01069	1	1	1	1	1	0	0	0	5
SNOG_01090	1	1	1	1	0	1	0	0	5
SNOG_01156	1	1	1	1	0	1	0	0	5
SNOG_01158	1	1	1	1	1	0	0	0	5
SNOG_01293	1	1	1	1	0	1	0	0	5
SNOG_02635	1	1	1	1	1	0	0	0	5
SNOG_03360	1	1	1	1	0	1	0	0	5
SNOG_03373	1	1	1	1	1	0	0	0	5
SNOG_03385	1	1	1	1	1	0	0	0	5
SNOG_03392	1	1	1	1	0	1	0	0	5
SNOG_03396	1	1	1	1	0	1	0	0	5
SNOG_03420	1	1	1	1	1	0	0	0	5
SNOG_03452	1	1	1	1	0	1	0	0	5
SNOG_03455	1	1	1	1	1	0	0	0	5
SNOG_03501	1	1	1	1	0	1	0	0	5
SNOG_03525	1	1	1	1	0	1	0	0	5
SNOG_03705	1	1	1	1	0	1	0	0	5
SNOG_03722	1	1	1	1	0	1	0	0	5
SNOG_03817	1	1	1	1	0	1	0	0	5
SNOG_03860	1	1	1	1	0	1	0	0	5
SNOG_03905	1	1	1	1	0	1	0	0	5
SNOG_03948	1	1	1	1	1	0	0	0	5
SNOG_03969	1	1	1	1	0	1	0	0	5
SNOG_04112	1	1	1	1	0	1	0	0	5
SNOG_04126	1	1	1	1	0	1	0	0	5
SNOG_04128	1	1	1	1	0	1	0	0	5
SNOG_04255	1	1	1	1	0	1	0	0	5
SNOG_04271	1	1	1	1	0	1	0	0	5
SNOG_04277	1	1	1	1	1	0	0	0	5
SNOG_04353	1	1	1	1	1	0	0	0	5
SNOG_04382	1	1	1	1	0	1	0	0	5
SNOG_04396	1	1	1	1	0	1	0	0	5
SNOG_04417	1	1	1	1	1	0	0	0	5
SNOG_04471	1	1	1	1	0	1	0	0	5
SNOG_04540	1	1	1	1	0	1	0	0	5
SNOG_04590	1	1	1	1	0	1	0	0	5
SNOG_04598	1	1	1	1	0	1	0	0	5
SNOG_04625	1	1	1	1	0	1	0	0	5
SNOG_04655	1	1	1	1	1	0	0	0	5
SNOG_04665	1	1	1	1	0	1	0	0	5
SNOG_04720	1	1	1	1	0	1	0	0	5
SNOG_04821	1	1	1	1	1	0	0	0	5
SNOG_04836	1	1	1	1	1	0	0	0	5
SNOG_04878	1	1	1	1	1	0	0	0	5
SNOG_04958	1	1	1	1	0	1	0	0	5
SNOG_04990	1	1	1	1	0	1	0	0	5
SNOG_04992	1	1	1	1	1	0	0	0	5
SNOG_05033	1	1	1	1	1	0	0	0	5
SNOG_05066	1	1	1	1	0	1	0	0	5
SNOG_05071	1	1	1	1	0	1	0	0	5
SNOG_05078	1	1	1	1	0	1	0	0	5
SNOG_05081	1	1	1	1	0	1	0	0	5
SNOG_05089	1	1	1	1	0	1	0	0	5
SNOG_05176	1	1	1	1	0	1	0	0	5
SNOG_05248	1	1	1	1	0	1	0	0	5
SNOG_05331	1	1	1	1	0	1	0	0	5
SNOG_05353	1	1	1	1	1	0	0	0	5
SNOG_05453	1	1	1	1	1	0	0	0	5
SNOG_05465	1	1	1	1	0	1	0	0	5
SNOG_05474	1	1	1	1	0	1	0	0	5
SNOG_05583	1	1	1	1	0	1	0	0	5
SNOG_05630	1	1	1	1	0	1	0	0	5
SNOG_05674	1	1	1	1	1	0	0	0	5
SNOG_05680	1	1	1	1	0	1	0	0	5
SNOG_05739	1	1	1	1	0	1	0	0	5
SNOG_05762	1	1	1	1	1	0	0	0	5
SNOG_05775	1	1	1	1	0	1	0	0	5
SNOG_05801	1	1	1	1	0	1	0	0	5
SNOG_05990	1	1	1	1	1	0	0	0	5
SNOG_05999	1	1	1	1	1	0	0	0	5
SNOG_06008	1	1	1	1	1	0	0	0	5
SNOG_06009	1	1	1	1	0	1	0	0	5
SNOG_06012	1	1	1	1	1	0	0	0	5
SNOG_06086	1	1	1	1	0	1	0	0	5
SNOG_06138	1	1	1	1	0	1	0	0	5
SNOG_06191	1	1	1	1	1	0	0	0	5
SNOG_06197	1	1	1	1	0	1	0	0	5
SNOG_06200	1	1	1	1	0	1	0	0	5
SNOG_06201	1	1	1	1	1	0	0	0	5
SNOG_06284	1	1	1	1	0	1	0	0	5
SNOG_06340	1	1	1	1	0	1	0	0	5
SNOG_06391	1	1	1	1	0	1	0	0	5
SNOG_06404	1	1	1	1	1	0	0	0	5
SNOG_06473	1	1	1	1	1	0	0	0	5
SNOG_06487	1	1	1	1	1	0	0	0	5
SNOG_06612	1	1	1	1	0	1	0	0	5
SNOG_06660	1	1	1	1	1	0	0	0	5
SNOG_07121	1	1	1	1	1	0	0	0	5
SNOG_07292	1	1	1	1	1	0	0	0	5
SNOG_07295	1	1	1	1	0	1	0	0	5
SNOG_07323	1	1	1	1	0	1	0	0	5
SNOG_07347	1	1	1	1	1	0	0	0	5
SNOG_07452	1	1	1	1	1	0	0	0	5
SNOG_07461	1	1	1	1	0	1	0	0	5
SNOG_07470	1	1	1	1	0	1	0	0	5
SNOG_07487	1	1	1	1	0	1	0	0	5
SNOG_07543	1	1	1	1	0	1	0	0	5
SNOG_07581	1	1	1	1	0	1	0	0	5
SNOG_07596	1	1	1	1	1	0	0	0	5
SNOG_07610	1	1	1	1	0	1	0	0	5
SNOG_07662	1	1	1	1	0	1	0	0	5
SNOG_07694	1	1	1	1	1	0	0	0	5
SNOG_07761	1	1	1	1	0	1	0	0	5
SNOG_07766	1	1	1	1	0	1	0	0	5
SNOG_07772	1	1	1	1	1	0	0	0	5
SNOG_07792	1	1	1	1	0	1	0	0	5
SNOG_07801	1	1	1	1	0	1	0	0	5
SNOG_07845	1	1	1	1	0	1	0	0	5
SNOG_07952	1	1	1	1	0	1	0	0	5
SNOG_08060	1	1	1	1	0	1	0	0	5
SNOG_08082	1	1	1	1	1	0	0	0	5
SNOG_08109	1	1	1	1	1	0	0	0	5
SNOG_08125	1	1	1	1	1	0	0	0	5
SNOG_08150	1	1	1	1	1	0	0	0	5
SNOG_08151	1	1	1	1	0	1	0	0	5
SNOG_08204	1	1	1	1	1	0	0	0	5
SNOG_08210	1	1	1	1	1	0	0	0	5
SNOG_08230	1	1	1	1	1	0	0	0	5
SNOG_08231	1	1	1	1	1	0	0	0	5
SNOG_08257	1	1	1	1	0	1	0	0	5
SNOG_08342	1	1	1	1	0	1	0	0	5
SNOG_08355	1	1	1	1	1	0	0	0	5
SNOG_08410	1	1	1	1	1	0	0	0	5
SNOG_08465	1	1	1	1	0	1	0	0	5
SNOG_08575	1	1	1	1	0	1	0	0	5
SNOG_08879	1	1	1	1	0	1	0	0	5
SNOG_08886	1	1	1	1	1	0	0	0	5
SNOG_08946	1	1	1	1	0	1	0	0	5
SNOG_08979	1	1	1	1	0	1	0	0	5
SNOG_09014	1	1	1	1	1	0	0	0	5
SNOG_09019	1	1	1	1	0	1	0	0	5
SNOG_09064	1	1	1	1	0	1	0	0	5
SNOG_09096	1	1	1	1	0	1	0	0	5
SNOG_09099	1	1	1	1	0	1	0	0	5
SNOG_09109	1	1	1	1	0	1	0	0	5
SNOG_09169	1	1	1	1	0	1	0	0	5
SNOG_09356	1	1	1	1	0	1	0	0	5
SNOG_09708	1	1	1	1	1	0	0	0	5
SNOG_09738	1	1	1	1	1	0	0	0	5
SNOG_09743	1	1	1	1	0	1	0	0	5
SNOG_09820	1	1	1	1	0	1	0	0	5
SNOG_10194	1	1	1	1	0	1	0	0	5
SNOG_10945	1	1	1	1	0	1	0	0	5
SNOG_11007	1	1	1	1	0	1	0	0	5
SNOG_11069	1	1	1	1	1	0	0	0	5
SNOG_11109	1	1	1	1	1	0	0	0	5
SNOG_11136	1	1	1	1	1	0	0	0	5
SNOG_11146	1	1	1	1	0	1	0	0	5
SNOG_11266	1	1	1	1	1	0	0	0	5
SNOG_11297	1	1	1	1	0	1	0	0	5
SNOG_11352	1	1	1	1	1	0	0	0	5
SNOG_11372	1	1	1	1	1	0	0	0	5
SNOG_11453	1	1	1	1	1	0	0	0	5
SNOG_11515	1	1	1	1	0	1	0	0	5
SNOG_11534	1	1	1	1	0	1	0	0	5
SNOG_11566	1	1	1	1	0	1	0	0	5
SNOG_11567	1	1	1	1	0	1	0	0	5
SNOG_11572	1	1	1	1	0	1	0	0	5
SNOG_11594	1	1	1	1	0	1	0	0	5
SNOG_11632	1	1	1	1	1	0	0	0	5
SNOG_13406	1	1	1	1	0	1	0	0	5
SNOG_13578	1	1	1	1	0	1	0	0	5
SNOG_13695	1	1	1	1	1	0	0	0	5
SNOG_13700	1	1	1	1	0	1	0	0	5
SNOG_13745	1	1	1	1	0	1	0	0	5
SNOG_13770	1	1	1	1	0	1	0	0	5
SNOG_13888	1	1	1	1	1	0	0	0	5
SNOG_13965	1	1	1	1	1	0	0	0	5
SNOG_13987	1	1	1	1	0	1	0	0	5
SNOG_14033	1	1	1	1	1	0	0	0	5
SNOG_14531	1	1	1	1	0	1	0	0	5
SNOG_14639	1	1	1	1	0	1	0	0	5
SNOG_14741	1	1	1	1	0	1	0	0	5
SNOG_14744	1	1	1	1	0	1	0	0	5
SNOG_14777	1	1	1	1	0	1	0	0	5
SNOG_15014	1	1	1	1	0	1	0	0	5
SNOG_15096	1	1	1	1	1	0	0	0	5
SNOG_15107	1	1	1	1	0	1	0	0	5
SNOG_15276	1	1	1	1	0	1	0	0	5
SNOG_15422	1	1	1	1	1	0	0	0	5
SNOG_15809	1	1	1	1	0	1	0	0	5
SNOG_15904	1	1	1	1	0	1	0	0	5
SNOG_16465	1	1	1	1	0	1	0	0	5
SNOG_20001	1	1	1	1	1	0	0	0	5
SNOG_20010	1	1	1	1	0	1	0	0	5
SNOG_20035	1	1	1	1	0	1	0	0	5
SNOG_20063	1	1	1	1	1	0	0	0	5
SNOG_20105	1	1	1	1	0	1	0	0	5
SNOG_20118	1	1	1	1	0	1	0	0	5
SNOG_20153	1	1	1	1	0	1	0	0	5
SNOG_09549	0	0	1	0	1	1	1	0	4
SNOG_15908	0	0	1	1	1	1	0	0	4
SNOG_00002	0	0	1	1	1	1	0	0	4
SNOG_02716	0	0	1	1	1	1	0	0	4
SNOG_05164	0	0	1	1	1	1	0	0	4
SNOG_05490	1	0	1	0	1	0	0	1	4
SNOG_13722	1	1	1	0	1	0	0	0	4
SNOG_09895	1	0	1	0	1	1	0	0	4
SNOG_13504	1	0	0	1	1	0	0	1	4
SNOG_00262	0	0	1	0	1	1	1	0	4
SNOG_03900	0	0	1	0	1	1	0	1	4
SNOG_04768	0	0	1	0	1	1	1	0	4
SNOG_05402	0	0	1	0	1	1	1	0	4
SNOG_06461	0	0	1	0	1	1	1	0	4
SNOG_08010	0	0	1	0	1	1	1	0	4
SNOG_08049	0	0	1	0	1	1	0	1	4
SNOG_08050	0	0	1	0	1	1	1	0	4
SNOG_08470	0	0	1	0	1	1	1	0	4
SNOG_08827	0	0	0	1	1	1	1	0	4
SNOG_09591	0	0	1	1	0	0	1	1	4
SNOG_10073	0	0	1	0	1	1	1	0	4
SNOG_11232	0	0	1	0	1	1	1	0	4
SNOG_11496	0	0	1	0	1	1	1	0	4
SNOG_11497	0	0	1	0	1	1	1	0	4
SNOG_12552	0	0	0	1	1	1	0	1	4
SNOG_12953	0	0	0	1	1	1	1	0	4
SNOG_13026	0	0	0	1	1	1	1	0	4
SNOG_14003	0	0	1	1	1	1	0	0	4
SNOG_00102	0	0	1	1	0	1	1	0	4
SNOG_00148	0	0	1	1	1	0	1	0	4
SNOG_00180	0	0	1	1	1	0	1	0	4
SNOG_00612	0	0	1	1	1	0	1	0	4
SNOG_01609	1	0	0	0	1	1	0	1	4
SNOG_01960	1	0	0	0	1	1	1	0	4
SNOG_02586	0	1	0	1	0	1	1	0	4
SNOG_03535	0	0	1	1	0	1	0	1	4
SNOG_03630	0	0	1	1	0	1	0	1	4
SNOG_03852	0	0	1	1	0	1	1	0	4
SNOG_04714	0	0	1	1	0	1	1	0	4
SNOG_04788	0	0	1	1	0	1	1	0	4
SNOG_04790	0	0	1	1	1	0	1	0	4
SNOG_05158	0	1	1	0	0	1	1	0	4
SNOG_05533	0	0	1	1	1	0	1	0	4
SNOG_05847	0	0	1	1	0	1	1	0	4
SNOG_05911	0	0	1	1	0	1	0	1	4
SNOG_05992	0	0	1	1	1	0	0	1	4
SNOG_06475	0	0	1	1	1	0	1	0	4
SNOG_07745	0	0	1	1	1	0	0	1	4
SNOG_07778	0	0	1	1	1	0	1	0	4
SNOG_08185	0	0	1	1	1	0	0	1	4
SNOG_08313	0	0	1	1	0	1	0	1	4
SNOG_08947	0	0	1	1	0	1	0	1	4
SNOG_09593	0	0	1	1	0	1	1	0	4
SNOG_09610	0	1	1	0	1	0	0	1	4
SNOG_09693	0	0	1	1	1	0	0	1	4
SNOG_09886	1	1	1	0	0	0	0	1	4
SNOG_10966	0	0	1	1	0	1	1	0	4
SNOG_10994	0	0	1	1	1	0	0	1	4
SNOG_11013	0	0	1	1	0	1	1	0	4
SNOG_11193	1	0	1	1	0	0	0	1	4
SNOG_11195	0	0	1	1	1	0	1	0	4
SNOG_11348	0	0	1	1	1	0	0	1	4
SNOG_11450	0	0	1	1	0	1	1	0	4
SNOG_11631	0	0	1	1	0	1	0	1	4
SNOG_13754	0	0	1	1	0	1	1	0	4
SNOG_13764	0	0	1	1	1	0	0	1	4
SNOG_14600	0	0	1	1	1	0	0	1	4
SNOG_14715	0	0	1	1	0	1	1	0	4
SNOG_15764	0	0	1	1	0	1	1	0	4
SNOG_15961	0	0	1	1	0	1	0	1	4
SNOG_15996	0	0	1	1	0	1	1	0	4
SNOG_16332	1	0	0	1	0	0	1	1	4
SNOG_00137	0	0	1	1	1	1	0	0	4
SNOG_00225	0	0	1	1	1	1	0	0	4
SNOG_00430	0	0	1	1	1	1	0	0	4
SNOG_00580	0	0	1	1	1	1	0	0	4
SNOG_00739	0	0	1	1	1	1	0	0	4
SNOG_01042	0	0	1	1	1	1	0	0	4
SNOG_01054	1	0	1	0	0	1	1	0	4
SNOG_01203	1	0	0	1	0	1	1	0	4
SNOG_01316	1	1	0	0	1	0	1	0	4
SNOG_01371	1	0	1	0	1	0	1	0	4
SNOG_01803	1	0	0	1	0	1	1	0	4
SNOG_01872	0	1	1	1	0	0	1	0	4
SNOG_02064	0	0	1	1	1	1	0	0	4
SNOG_02161	1	1	0	0	1	0	1	0	4
SNOG_02343	1	0	1	0	1	0	1	0	4
SNOG_02659	1	0	0	1	1	0	1	0	4
SNOG_02905	0	1	0	1	1	1	0	0	4
SNOG_03353	1	0	1	0	0	1	1	0	4
SNOG_03422	0	0	1	1	1	1	0	0	4
SNOG_03610	0	0	1	1	1	1	0	0	4
SNOG_03652	0	0	1	1	1	1	0	0	4
SNOG_03804	0	0	1	1	1	1	0	0	4
SNOG_04091	0	0	1	1	1	1	0	0	4
SNOG_04210	1	0	1	0	1	0	0	1	4
SNOG_04347	0	0	1	1	1	1	0	0	4
SNOG_04420	0	0	1	1	1	1	0	0	4
SNOG_04581	0	0	1	1	1	1	0	0	4
SNOG_04645	0	0	1	1	1	1	0	0	4
SNOG_04692	0	0	1	1	1	1	0	0	4
SNOG_04742	1	0	1	0	0	1	1	0	4
SNOG_04747	1	0	1	0	1	0	1	0	4
SNOG_04802	0	0	1	1	1	1	0	0	4
SNOG_04840	1	0	1	0	1	0	0	1	4
SNOG_04843	0	0	1	1	1	1	0	0	4
SNOG_04948	0	0	1	1	1	1	0	0	4
SNOG_04960	1	0	1	0	0	1	1	0	4
SNOG_04978	1	0	1	0	0	1	1	0	4
SNOG_05020	1	0	1	0	1	0	0	1	4
SNOG_05034	0	0	1	1	1	1	0	0	4
SNOG_05057	0	0	1	1	1	1	0	0	4
SNOG_05086	1	0	1	0	1	0	1	0	4
SNOG_05177	0	0	1	1	1	1	0	0	4
SNOG_05210	1	0	1	0	0	1	1	0	4
SNOG_05214	0	0	1	1	1	1	0	0	4
SNOG_05230	1	0	1	0	0	1	0	1	4
SNOG_05305	0	0	1	1	1	1	0	0	4
SNOG_05379	0	0	1	1	1	1	0	0	4
SNOG_05498	1	0	1	0	1	0	1	0	4
SNOG_05519	0	1	1	1	0	0	1	0	4
SNOG_05716	0	0	1	1	1	1	0	0	4
SNOG_05761	0	0	1	1	1	1	0	0	4
SNOG_05895	0	0	1	1	1	1	0	0	4
SNOG_05978	1	0	1	0	1	0	0	1	4
SNOG_06035	0	0	1	1	1	1	0	0	4
SNOG_06137	0	0	1	1	1	1	0	0	4
SNOG_06275	0	1	1	1	0	0	1	0	4
SNOG_06371	0	0	1	1	1	1	0	0	4
SNOG_06398	1	0	1	0	0	1	0	1	4
SNOG_06402	1	0	1	0	0	1	1	0	4
SNOG_06476	1	0	1	0	1	0	1	0	4
SNOG_06484	1	0	1	0	0	1	0	1	4
SNOG_06506	0	0	1	1	1	1	0	0	4
SNOG_06522	1	0	1	0	0	1	0	1	4
SNOG_06545	0	0	1	1	1	1	0	0	4
SNOG_06620	0	0	1	1	1	1	0	0	4
SNOG_07004	1	0	0	1	0	1	1	0	4
SNOG_07340	1	0	1	0	1	0	1	0	4
SNOG_07433	0	0	1	1	1	1	0	0	4
SNOG_07453	0	1	1	0	1	1	0	0	4
SNOG_07524	0	1	1	1	0	0	1	0	4
SNOG_07587	1	0	1	0	1	0	0	1	4
SNOG_07691	1	0	1	1	1	0	0	0	4
SNOG_07804	0	0	1	1	1	1	0	0	4
SNOG_07922	1	0	1	0	1	0	0	1	4
SNOG_07924	0	0	1	1	1	1	0	0	4
SNOG_08172	0	0	1	1	1	1	0	0	4
SNOG_08417	0	0	1	1	1	1	0	0	4
SNOG_08421	1	0	1	0	0	1	1	0	4
SNOG_08552	0	1	0	1	1	1	0	0	4
SNOG_08893	0	1	1	1	0	0	1	0	4
SNOG_09073	0	0	1	1	1	1	0	0	4
SNOG_09236	0	0	1	1	1	1	0	0	4
SNOG_09237	0	0	1	1	1	1	0	0	4
SNOG_09246	1	0	1	0	1	0	0	1	4
SNOG_09310	0	0	1	1	1	1	0	0	4
SNOG_09435	1	0	1	0	0	1	1	0	4
SNOG_09444	0	0	1	1	1	1	0	0	4
SNOG_09529	0	1	1	0	1	1	0	0	4
SNOG_09595	0	1	1	0	1	1	0	0	4
SNOG_09608	0	0	1	1	1	1	0	0	4
SNOG_09824	0	0	1	1	1	1	0	0	4
SNOG_10084	0	0	1	1	1	1	0	0	4
SNOG_10207	1	0	0	1	0	1	1	0	4
SNOG_10378	0	0	1	1	1	1	0	0	4
SNOG_10514	0	0	1	1	1	1	0	0	4
SNOG_10685	0	0	1	1	1	1	0	0	4
SNOG_10765	0	1	0	1	1	1	0	0	4
SNOG_10865	1	0	1	0	1	0	0	1	4
SNOG_10887	1	0	1	0	0	1	1	0	4
SNOG_10981	1	0	1	0	1	0	1	0	4
SNOG_11014	1	0	1	0	1	0	1	0	4
SNOG_11045	0	0	1	1	1	1	0	0	4
SNOG_11091	0	0	1	1	1	1	0	0	4
SNOG_11206	0	0	1	1	1	1	0	0	4
SNOG_11402	0	0	1	1	1	1	0	0	4
SNOG_11517	0	0	1	1	1	1	0	0	4
SNOG_11683	1	0	0	1	1	0	0	1	4
SNOG_11698	0	0	1	1	1	1	0	0	4
SNOG_11725	1	0	0	1	0	1	1	0	4
SNOG_12075	1	0	0	1	1	0	0	1	4
SNOG_12106	1	0	0	1	1	0	0	1	4
SNOG_12156	1	0	0	1	0	1	1	0	4
SNOG_12695	0	1	0	1	1	1	0	0	4
SNOG_13032	0	0	1	0	0	1	1	1	4
SNOG_13242	1	0	0	1	1	0	1	0	4
SNOG_13364	1	0	0	1	1	0	1	0	4
SNOG_13744	1	0	1	1	0	0	1	0	4
SNOG_13773	0	0	1	1	1	1	0	0	4
SNOG_14065	0	0	1	1	1	1	0	0	4
SNOG_14577	0	0	1	1	1	1	0	0	4
SNOG_14689	1	0	1	0	1	0	0	1	4
SNOG_14996	1	0	1	0	1	0	0	1	4
SNOG_15022	1	0	1	0	0	1	1	0	4
SNOG_15175	1	0	0	1	0	1	1	0	4
SNOG_15216	1	0	0	1	0	1	1	0	4
SNOG_15323	1	0	0	1	1	0	0	1	4
SNOG_15580	1	0	0	1	1	0	0	1	4
SNOG_15720	1	0	1	0	1	0	1	0	4
SNOG_16017	1	0	0	1	1	0	0	1	4
SNOG_16169	1	0	1	0	0	1	1	0	4
SNOG_16191	1	0	0	1	1	0	1	0	4
SNOG_16210	1	0	0	1	0	1	1	0	4
SNOG_16224	1	0	0	1	0	1	1	0	4
SNOG_16367	0	0	1	1	1	1	0	0	4
SNOG_16495	1	0	0	1	1	0	0	1	4
SNOG_16552	0	0	1	1	1	1	0	0	4
SNOG_00257	0	1	1	1	0	1	0	0	4
SNOG_00337	0	1	1	1	0	1	0	0	4
SNOG_00626	1	0	1	0	1	1	0	0	4
SNOG_00656	1	0	1	0	1	1	0	0	4
SNOG_00712	1	0	1	0	1	1	0	0	4
SNOG_00854	1	0	1	1	0	0	1	0	4
SNOG_00889	1	0	1	0	1	1	0	0	4
SNOG_00923	0	1	1	1	0	1	0	0	4
SNOG_01033	0	1	1	1	1	0	0	0	4
SNOG_01091	0	1	1	1	0	1	0	0	4
SNOG_01141	1	0	0	1	1	1	0	0	4
SNOG_01160	0	1	1	1	0	1	0	0	4
SNOG_01236	1	0	0	1	1	1	0	0	4
SNOG_01366	1	0	1	1	0	0	1	0	4
SNOG_01367	1	0	1	1	0	0	1	0	4
SNOG_01368	1	0	1	1	0	0	1	0	4
SNOG_01372	1	0	1	1	0	0	1	0	4
SNOG_01373	1	0	1	1	0	0	1	0	4
SNOG_01436	1	0	0	1	1	1	0	0	4
SNOG_01447	0	0	0	1	1	1	1	0	4
SNOG_01551	1	0	0	1	1	1	0	0	4
SNOG_01873	1	0	1	1	0	0	1	0	4
SNOG_02000	1	0	0	1	1	1	0	0	4
SNOG_02243	1	0	0	1	1	1	0	0	4
SNOG_02292	1	0	0	1	1	1	0	0	4
SNOG_02400	1	0	0	1	1	1	0	0	4
SNOG_02439	1	0	0	1	1	1	0	0	4
SNOG_02499	1	0	1	0	1	1	0	0	4
SNOG_02725	1	0	0	1	1	1	0	0	4
SNOG_02789	1	0	0	1	1	1	0	0	4
SNOG_02813	1	1	0	0	1	1	0	0	4
SNOG_02872	1	0	1	1	0	0	1	0	4
SNOG_02987	1	0	0	1	1	1	0	0	4
SNOG_03086	1	0	0	1	1	1	0	0	4
SNOG_03191	1	0	0	1	1	1	0	0	4
SNOG_03290	1	0	0	1	1	1	0	0	4
SNOG_03300	1	0	0	1	1	1	0	0	4
SNOG_03330	1	0	1	0	1	1	0	0	4
SNOG_03432	1	0	1	0	1	1	0	0	4
SNOG_03437	1	0	1	0	1	1	0	0	4
SNOG_03491	1	0	1	1	0	0	0	1	4
SNOG_03521	1	0	1	1	0	0	0	1	4
SNOG_03527	1	0	1	1	0	0	1	0	4
SNOG_03667	1	0	1	1	0	0	0	1	4
SNOG_03675	1	0	1	1	0	0	0	1	4
SNOG_03693	1	0	1	1	0	0	0	1	4
SNOG_03707	1	0	1	1	0	0	0	1	4
SNOG_03726	1	0	1	1	0	0	0	1	4
SNOG_03741	1	0	1	0	1	1	0	0	4
SNOG_03790	1	0	1	1	0	0	0	1	4
SNOG_03808	1	0	1	1	0	0	1	0	4
SNOG_03901	1	0	1	1	0	0	0	1	4
SNOG_04226	1	0	1	0	1	1	0	0	4
SNOG_04402	1	0	1	1	0	0	0	1	4
SNOG_04459	1	0	1	1	0	0	1	0	4
SNOG_04621	1	0	1	1	0	0	1	0	4
SNOG_04735	1	0	1	1	0	0	0	1	4
SNOG_04841	1	0	1	0	1	1	0	0	4
SNOG_04842	0	1	1	1	0	1	0	0	4
SNOG_04873	0	0	1	0	1	1	1	0	4
SNOG_04971	0	1	1	1	0	1	0	0	4
SNOG_05055	1	0	1	1	0	0	1	0	4
SNOG_05095	1	0	1	1	0	0	1	0	4
SNOG_05136	1	0	1	1	0	0	1	0	4
SNOG_05165	1	0	1	1	0	0	0	1	4
SNOG_05298	1	0	1	1	0	0	0	1	4
SNOG_05340	1	0	1	0	1	1	0	0	4
SNOG_05343	1	0	1	1	0	0	0	1	4
SNOG_05432	1	0	1	1	0	0	1	0	4
SNOG_05481	1	0	1	1	0	0	0	1	4
SNOG_05497	1	0	1	1	0	0	1	0	4
SNOG_05549	0	0	1	1	0	0	1	1	4
SNOG_05603	1	0	1	1	0	0	1	0	4
SNOG_05652	1	0	1	1	0	0	0	1	4
SNOG_05654	1	0	1	1	0	0	0	1	4
SNOG_05741	1	0	1	1	0	0	0	1	4
SNOG_05768	1	0	1	1	0	0	0	1	4
SNOG_05836	1	0	1	1	0	0	1	0	4
SNOG_06120	1	0	1	1	0	0	1	0	4
SNOG_06136	1	0	1	1	0	0	1	0	4
SNOG_06356	1	0	1	1	0	0	1	0	4
SNOG_06362	1	0	1	1	0	0	0	1	4
SNOG_06477	1	0	1	1	0	0	1	0	4
SNOG_06480	1	0	1	1	0	0	1	0	4
SNOG_06582	1	0	1	1	0	0	0	1	4
SNOG_06585	1	1	1	0	0	0	0	1	4
SNOG_06610	0	1	1	1	0	1	0	0	4
SNOG_06897	1	0	0	1	1	1	0	0	4
SNOG_06961	1	0	0	1	1	1	0	0	4
SNOG_06974	0	1	0	0	1	1	1	0	4
SNOG_06975	1	0	0	1	1	1	0	0	4
SNOG_06989	1	1	0	1	0	0	1	0	4
SNOG_07190	1	1	0	0	1	1	0	0	4
SNOG_07255	1	0	0	1	1	1	0	0	4
SNOG_07320	1	0	1	1	0	0	0	1	4
SNOG_07333	1	0	1	1	0	0	0	1	4
SNOG_07337	1	0	1	1	0	0	1	0	4
SNOG_07375	1	0	1	1	0	0	0	1	4
SNOG_07382	1	0	1	1	0	0	0	1	4
SNOG_07404	1	0	1	1	0	0	0	1	4
SNOG_07501	1	0	1	1	0	0	1	0	4
SNOG_07527	1	0	1	1	0	0	1	0	4
SNOG_07547	0	1	1	1	0	1	0	0	4
SNOG_07584	1	0	1	0	1	1	0	0	4
SNOG_07645	1	0	1	1	0	0	0	1	4
SNOG_07802	1	0	1	1	0	0	0	1	4
SNOG_07803	1	0	1	1	0	0	1	0	4
SNOG_07805	1	0	1	0	1	1	0	0	4
SNOG_07844	1	0	1	1	0	0	1	0	4
SNOG_07861	0	0	1	0	1	1	1	0	4
SNOG_07958	0	1	1	1	0	1	0	0	4
SNOG_07965	1	0	1	1	0	0	1	0	4
SNOG_08068	1	1	1	0	0	0	0	1	4
SNOG_08133	1	1	1	0	0	0	0	1	4
SNOG_08153	0	1	1	1	0	1	0	0	4
SNOG_08227	1	0	1	1	0	0	0	1	4
SNOG_08233	1	0	1	1	0	0	0	1	4
SNOG_08277	1	1	1	0	0	0	0	1	4
SNOG_08378	1	0	1	1	0	0	0	1	4
SNOG_08475	1	0	1	1	0	0	1	0	4
SNOG_08616	0	0	0	1	1	1	1	0	4
SNOG_08750	1	0	0	1	1	1	0	0	4
SNOG_09005	1	0	1	1	0	0	1	0	4
SNOG_09105	1	1	1	0	0	0	0	1	4
SNOG_09125	1	0	1	1	0	0	0	1	4
SNOG_09140	1	0	1	1	0	0	1	0	4
SNOG_09184	1	0	1	1	0	0	1	0	4
SNOG_09188	1	0	1	1	0	0	1	0	4
SNOG_09241	1	0	1	0	1	1	0	0	4
SNOG_09243	1	0	1	1	0	0	1	0	4
SNOG_09286	1	0	1	0	1	1	0	0	4
SNOG_09309	1	0	1	1	0	0	0	1	4
SNOG_09407	1	0	1	1	0	0	0	1	4
SNOG_09472	1	0	1	1	0	0	1	0	4
SNOG_09551	1	0	1	1	0	0	0	1	4
SNOG_09578	1	0	1	1	0	0	1	0	4
SNOG_09607	1	0	1	0	1	1	0	0	4
SNOG_09611	1	0	1	1	0	0	0	1	4
SNOG_09654	1	0	1	1	0	0	0	1	4
SNOG_09660	1	0	1	0	1	1	0	0	4
SNOG_09733	0	1	1	1	0	1	0	0	4
SNOG_09757	1	0	1	1	0	0	0	1	4
SNOG_10495	0	0	0	1	1	1	1	0	4
SNOG_10709	1	0	0	1	1	1	0	0	4
SNOG_10840	1	0	0	1	1	1	0	0	4
SNOG_10849	0	0	1	0	1	1	1	0	4
SNOG_10946	1	0	1	1	0	0	0	1	4
SNOG_10990	0	1	1	1	0	1	0	0	4
SNOG_11018	1	0	1	1	0	0	0	1	4
SNOG_11097	1	0	1	1	0	0	1	0	4
SNOG_11120	1	0	1	1	0	0	1	0	4
SNOG_11137	1	0	1	1	0	0	0	1	4
SNOG_11160	1	0	1	1	0	0	0	1	4
SNOG_11312	0	1	1	1	0	1	0	0	4
SNOG_11338	1	0	1	0	1	1	0	0	4
SNOG_11379	1	0	1	1	0	0	1	0	4
SNOG_11411	1	0	1	1	0	0	0	1	4
SNOG_11432	1	0	1	1	0	0	0	1	4
SNOG_11486	1	0	1	1	0	0	1	0	4
SNOG_11544	1	0	1	1	0	0	0	1	4
SNOG_11655	1	0	0	1	1	1	0	0	4
SNOG_11678	1	0	0	1	1	1	0	0	4
SNOG_11682	1	0	0	1	1	1	0	0	4
SNOG_11763	1	1	1	0	0	0	0	1	4
SNOG_11772	1	0	1	0	1	1	0	0	4
SNOG_11931	0	0	1	0	1	1	1	0	4
SNOG_12202	1	0	1	1	0	0	1	0	4
SNOG_12296	0	0	0	1	1	1	1	0	4
SNOG_12449	1	0	0	1	1	1	0	0	4
SNOG_12475	1	0	0	1	1	1	0	0	4
SNOG_12663	0	0	0	1	1	1	1	0	4
SNOG_12744	1	0	0	1	1	1	0	0	4
SNOG_12995	1	0	0	1	1	1	0	0	4
SNOG_13095	1	0	0	1	1	1	0	0	4
SNOG_13264	0	1	1	1	0	1	0	0	4
SNOG_13500	1	0	0	1	1	1	0	0	4
SNOG_13699	1	0	1	1	0	0	1	0	4
SNOG_13733	1	0	1	1	0	0	0	1	4
SNOG_13801	1	0	1	1	0	0	0	1	4
SNOG_13846	1	0	1	1	0	0	0	1	4
SNOG_13847	1	0	1	1	0	0	0	1	4
SNOG_13878	1	0	1	0	1	1	0	0	4
SNOG_13897	1	0	1	1	0	0	1	0	4
SNOG_13967	0	1	1	1	0	1	0	0	4
SNOG_13980	1	1	1	0	0	0	0	1	4
SNOG_14034	1	0	1	1	0	0	1	0	4
SNOG_14096	1	0	1	1	0	0	0	1	4
SNOG_14140	1	0	0	1	1	1	0	0	4
SNOG_14384	1	0	0	1	1	1	0	0	4
SNOG_14440	1	0	0	1	1	1	0	0	4
SNOG_14576	1	0	1	1	0	0	0	1	4
SNOG_14632	1	0	1	0	1	1	0	0	4
SNOG_14666	1	1	1	0	0	0	0	1	4
SNOG_14793	1	0	1	0	1	1	0	0	4
SNOG_14872	0	0	0	1	1	1	1	0	4
SNOG_15032	1	0	1	1	0	0	0	1	4
SNOG_15174	1	0	0	1	1	1	0	0	4
SNOG_15471	1	0	0	1	1	1	0	0	4
SNOG_15554	1	1	0	0	1	1	0	0	4
SNOG_15630	1	0	0	1	1	1	0	0	4
SNOG_15684	1	1	0	0	1	1	0	0	4
SNOG_15792	1	0	1	1	0	0	1	0	4
SNOG_15841	1	0	0	1	1	1	0	0	4
SNOG_15876	0	0	0	1	1	1	1	0	4
SNOG_15922	1	0	1	1	0	0	1	0	4
SNOG_16165	1	0	1	1	0	0	1	0	4
SNOG_16241	1	0	1	1	0	0	1	0	4
SNOG_16278	0	0	0	1	1	1	1	0	4
SNOG_16288	0	0	0	1	1	1	1	0	4
SNOG_16490	1	1	1	0	0	0	0	1	4
SNOG_16516	1	0	1	1	0	0	1	0	4
SNOG_16570	1	0	1	1	0	0	1	0	4
SNOG_16585	1	0	1	1	0	0	1	0	4
SNOG_16596	1	0	1	1	0	0	1	0	4
SNOG_16597	1	0	1	1	0	0	1	0	4
SNOG_20062	1	0	1	1	0	0	1	0	4
SNOG_20137	1	1	0	1	0	0	1	0	4
SNOG_20155	1	0	1	1	0	0	0	1	4
SNOG_00007	1	0	1	1	0	1	0	0	4
SNOG_00065	1	0	1	1	0	1	0	0	4
SNOG_00069	1	0	1	1	1	0	0	0	4
SNOG_00073	1	1	1	0	0	1	0	0	4
SNOG_00130	1	0	1	1	0	1	0	0	4
SNOG_00158	1	0	1	1	1	0	0	0	4
SNOG_00204	1	0	1	1	0	1	0	0	4
SNOG_00206	1	0	1	1	0	1	0	0	4
SNOG_00207	1	0	1	1	0	1	0	0	4
SNOG_00247	1	0	1	1	0	1	0	0	4
SNOG_00279	1	0	1	1	0	1	0	0	4
SNOG_00317	1	0	1	1	0	1	0	0	4
SNOG_00349	1	0	1	1	1	0	0	0	4
SNOG_00397	1	0	1	1	0	1	0	0	4
SNOG_00412	1	0	1	1	0	1	0	0	4
SNOG_00419	0	0	1	1	0	1	1	0	4
SNOG_00462	1	0	1	1	0	1	0	0	4
SNOG_00519	1	0	1	1	0	1	0	0	4
SNOG_00522	1	0	1	1	0	1	0	0	4
SNOG_00547	1	0	1	1	0	1	0	0	4
SNOG_00593	1	0	1	1	0	1	0	0	4
SNOG_00594	1	0	1	1	0	1	0	0	4
SNOG_00598	1	0	1	1	0	1	0	0	4
SNOG_00638	1	0	1	1	0	1	0	0	4
SNOG_00703	1	0	1	1	0	1	0	0	4
SNOG_00778	1	1	1	0	1	0	0	0	4
SNOG_00862	1	0	1	1	0	1	0	0	4
SNOG_00887	1	0	1	1	1	0	0	0	4
SNOG_00902	0	0	1	1	1	0	1	0	4
SNOG_00951	1	0	1	1	0	1	0	0	4
SNOG_00979	1	0	1	1	0	1	0	0	4
SNOG_01076	0	0	1	1	0	1	1	0	4
SNOG_01102	1	0	1	1	1	0	0	0	4
SNOG_01164	1	0	1	1	0	1	0	0	4
SNOG_01232	1	1	0	1	0	1	0	0	4
SNOG_01352	0	0	1	1	0	1	1	0	4
SNOG_01550	1	1	0	1	0	1	0	0	4
SNOG_01636	1	1	0	1	0	1	0	0	4
SNOG_01647	1	1	0	1	0	1	0	0	4
SNOG_01851	1	0	1	1	1	0	0	0	4
SNOG_01874	0	0	1	1	0	1	1	0	4
SNOG_02068	0	0	1	1	0	1	1	0	4
SNOG_02090	1	1	0	1	1	0	0	0	4
SNOG_02260	1	1	0	1	0	1	0	0	4
SNOG_02312	1	1	0	1	1	0	0	0	4
SNOG_02556	1	0	1	1	0	1	0	0	4
SNOG_02677	1	1	0	1	1	0	0	0	4
SNOG_02720	1	1	1	0	1	0	0	0	4
SNOG_02820	1	1	0	1	1	0	0	0	4
SNOG_02840	1	1	0	1	0	1	0	0	4
SNOG_02863	1	1	0	1	0	1	0	0	4
SNOG_02871	0	0	1	1	0	1	1	0	4
SNOG_03005	1	1	0	1	0	1	0	0	4
SNOG_03017	1	1	0	1	0	1	0	0	4
SNOG_03321	1	0	1	1	0	1	0	0	4
SNOG_03343	1	0	1	1	0	1	0	0	4
SNOG_03457	1	0	1	1	0	1	0	0	4
SNOG_03472	1	1	1	0	1	0	0	0	4
SNOG_03486	1	0	1	1	0	1	0	0	4
SNOG_03595	1	0	1	1	0	1	0	0	4
SNOG_03596	1	0	1	1	1	0	0	0	4
SNOG_03618	1	0	1	1	1	0	0	0	4
SNOG_03659	1	0	1	1	0	1	0	0	4
SNOG_03662	1	0	1	1	0	1	0	0	4
SNOG_03670	1	0	1	1	0	1	0	0	4
SNOG_03786	1	0	1	1	0	1	0	0	4
SNOG_03833	1	0	1	1	0	1	0	0	4
SNOG_03850	1	0	1	1	0	1	0	0	4
SNOG_03886	1	0	1	1	0	1	0	0	4
SNOG_03954	1	0	1	1	1	0	0	0	4
SNOG_03955	1	0	1	1	1	0	0	0	4
SNOG_03959	1	0	1	1	0	1	0	0	4
SNOG_04208	1	0	1	1	0	1	0	0	4
SNOG_04274	1	0	1	1	0	1	0	0	4
SNOG_04290	1	0	1	0	0	0	1	1	4
SNOG_04297	1	0	1	1	0	1	0	0	4
SNOG_04315	1	0	1	1	0	1	0	0	4
SNOG_04318	1	1	1	0	0	1	0	0	4
SNOG_04324	1	0	1	1	0	1	0	0	4
SNOG_04339	1	0	1	1	0	1	0	0	4
SNOG_04359	1	0	1	1	0	1	0	0	4
SNOG_04361	1	0	1	1	0	1	0	0	4
SNOG_04422	1	0	1	1	0	1	0	0	4
SNOG_04453	1	0	1	1	1	0	0	0	4
SNOG_04454	1	0	1	1	0	1	0	0	4
SNOG_04491	1	0	1	1	0	1	0	0	4
SNOG_04520	1	0	1	1	1	0	0	0	4
SNOG_04531	0	0	1	1	0	1	1	0	4
SNOG_04571	1	0	1	1	1	0	0	0	4
SNOG_04595	1	0	1	1	0	1	0	0	4
SNOG_04610	1	1	1	0	0	1	0	0	4
SNOG_04657	1	0	1	1	0	1	0	0	4
SNOG_04662	1	0	1	1	0	1	0	0	4
SNOG_04684	1	0	1	1	0	1	0	0	4
SNOG_04702	1	0	1	1	0	1	0	0	4
SNOG_04732	0	0	1	1	0	1	1	0	4
SNOG_04743	1	0	1	1	0	1	0	0	4
SNOG_04773	1	0	1	1	0	1	0	0	4
SNOG_04796	1	0	1	1	0	1	0	0	4
SNOG_04837	1	1	1	0	0	1	0	0	4
SNOG_04889	1	0	1	1	0	1	0	0	4
SNOG_04915	1	0	1	1	1	0	0	0	4
SNOG_04970	0	0	1	1	0	1	1	0	4
SNOG_05047	1	0	1	1	0	1	0	0	4
SNOG_05053	0	0	1	1	0	1	1	0	4
SNOG_05072	1	0	1	1	0	1	0	0	4
SNOG_05084	1	0	1	1	0	1	0	0	4
SNOG_05109	1	1	1	0	1	0	0	0	4
SNOG_05131	1	0	1	1	0	1	0	0	4
SNOG_05150	0	0	1	1	0	1	1	0	4
SNOG_05185	1	0	1	1	0	1	0	0	4
SNOG_05188	1	0	1	1	1	0	0	0	4
SNOG_05207	1	0	1	1	0	1	0	0	4
SNOG_05232	1	0	1	1	0	1	0	0	4
SNOG_05269	0	0	1	1	0	1	1	0	4
SNOG_05306	1	0	1	1	0	1	0	0	4
SNOG_05326	1	0	1	1	0	1	0	0	4
SNOG_05329	1	0	1	1	1	0	0	0	4
SNOG_05371	1	0	1	1	0	1	0	0	4
SNOG_05400	1	0	1	1	0	1	0	0	4
SNOG_05419	1	0	1	1	0	1	0	0	4
SNOG_05428	1	0	1	1	0	1	0	0	4
SNOG_05459	1	0	1	1	0	1	0	0	4
SNOG_05486	1	0	1	1	0	1	0	0	4
SNOG_05555	1	0	1	1	0	1	0	0	4
SNOG_05580	1	0	1	1	0	1	0	0	4
SNOG_05627	0	0	1	1	0	1	1	0	4
SNOG_05629	1	0	1	1	1	0	0	0	4
SNOG_05671	1	0	1	1	0	1	0	0	4
SNOG_05759	1	0	1	1	0	1	0	0	4
SNOG_05784	1	0	1	1	0	1	0	0	4
SNOG_05789	1	0	1	1	1	0	0	0	4
SNOG_05824	1	0	1	1	0	1	0	0	4
SNOG_05833	1	0	1	1	0	1	0	0	4
SNOG_05891	1	1	1	0	0	1	0	0	4
SNOG_05918	1	0	1	1	1	0	0	0	4
SNOG_05926	1	0	1	1	0	1	0	0	4
SNOG_05960	1	0	1	1	0	1	0	0	4
SNOG_05987	1	0	1	1	1	0	0	0	4
SNOG_06005	1	0	1	1	0	1	0	0	4
SNOG_06017	1	0	1	1	0	1	0	0	4
SNOG_06019	0	0	1	1	0	1	1	0	4
SNOG_06034	1	0	1	1	0	1	0	0	4
SNOG_06053	1	0	1	1	0	1	0	0	4
SNOG_06083	1	0	1	1	0	1	0	0	4
SNOG_06152	1	0	1	1	1	0	0	0	4
SNOG_06176	1	0	1	1	0	1	0	0	4
SNOG_06230	1	0	1	1	0	1	0	0	4
SNOG_06240	1	0	1	1	1	0	0	0	4
SNOG_06247	1	1	1	0	1	0	0	0	4
SNOG_06249	0	0	1	1	1	0	1	0	4
SNOG_06273	0	0	1	1	0	1	1	0	4
SNOG_06298	1	0	1	1	0	1	0	0	4
SNOG_06306	1	0	1	1	0	1	0	0	4
SNOG_06312	1	0	1	1	0	1	0	0	4
SNOG_06351	1	0	1	1	1	0	0	0	4
SNOG_06380	0	0	1	1	0	1	1	0	4
SNOG_06384	1	0	1	1	0	1	0	0	4
SNOG_06419	1	0	1	1	0	1	0	0	4
SNOG_06533	1	0	1	1	0	1	0	0	4
SNOG_06574	1	0	1	1	0	1	0	0	4
SNOG_06578	1	0	1	1	0	1	0	0	4
SNOG_06619	1	0	1	1	0	1	0	0	4
SNOG_06690	1	0	1	1	1	0	0	0	4
SNOG_06930	1	1	0	1	0	1	0	0	4
SNOG_07003	1	1	0	1	0	1	0	0	4
SNOG_07111	1	1	0	1	1	0	0	0	4
SNOG_07228	1	0	1	1	0	1	0	0	4
SNOG_07241	1	1	0	1	1	0	0	0	4
SNOG_07270	1	1	0	1	0	1	0	0	4
SNOG_07275	0	0	1	1	0	1	1	0	4
SNOG_07294	1	0	1	1	0	1	0	0	4
SNOG_07296	1	0	1	1	0	1	0	0	4
SNOG_07302	1	0	1	1	0	1	0	0	4
SNOG_07412	1	0	1	1	0	1	0	0	4
SNOG_07425	1	0	1	1	1	0	0	0	4
SNOG_07505	1	0	1	1	0	1	0	0	4
SNOG_07572	1	0	1	1	0	1	0	0	4
SNOG_07625	1	0	1	1	0	1	0	0	4
SNOG_07647	1	0	1	1	0	1	0	0	4
SNOG_07657	1	0	1	1	0	1	0	0	4
SNOG_07659	1	0	1	1	0	1	0	0	4
SNOG_07679	1	0	1	1	1	0	0	0	4
SNOG_07703	0	0	1	1	1	0	1	0	4
SNOG_07713	0	0	1	1	0	1	1	0	4
SNOG_07780	1	0	1	1	0	1	0	0	4
SNOG_07788	1	1	1	0	1	0	0	0	4
SNOG_07856	1	0	1	1	0	1	0	0	4
SNOG_07862	0	0	1	1	0	1	1	0	4
SNOG_07864	0	0	1	1	0	1	1	0	4
SNOG_07873	0	0	1	1	0	1	1	0	4
SNOG_07887	0	1	1	0	0	1	1	0	4
SNOG_07891	1	0	1	1	0	1	0	0	4
SNOG_07907	0	0	1	1	0	1	1	0	4
SNOG_07915	1	0	1	1	0	1	0	0	4
SNOG_07946	1	0	1	1	0	1	0	0	4
SNOG_07949	1	0	1	1	0	1	0	0	4
SNOG_07967	1	0	1	1	0	1	0	0	4
SNOG_07986	1	1	1	0	0	1	0	0	4
SNOG_07998	1	0	1	1	0	1	0	0	4
SNOG_08026	0	0	1	1	0	1	1	0	4
SNOG_08032	1	0	1	1	0	1	0	0	4
SNOG_08053	1	0	1	1	0	1	0	0	4
SNOG_08071	0	0	1	1	0	1	1	0	4
SNOG_08091	0	0	1	1	0	1	1	0	4
SNOG_08092	0	0	1	1	0	1	1	0	4
SNOG_08097	1	0	1	1	0	1	0	0	4
SNOG_08159	1	0	1	1	0	1	0	0	4
SNOG_08163	0	0	1	1	0	1	1	0	4
SNOG_08309	1	0	1	1	0	1	0	0	4
SNOG_08312	1	0	1	1	0	1	0	0	4
SNOG_08319	1	0	1	1	0	1	0	0	4
SNOG_08390	1	0	1	1	1	0	0	0	4
SNOG_08415	1	0	1	1	0	1	0	0	4
SNOG_08458	1	0	1	1	0	1	0	0	4
SNOG_08464	1	0	1	1	0	1	0	0	4
SNOG_08573	1	0	1	1	0	1	0	0	4
SNOG_08641	1	0	1	1	0	1	0	0	4
SNOG_08689	1	1	0	1	0	1	0	0	4
SNOG_08716	1	0	1	1	0	1	0	0	4
SNOG_08890	0	1	1	0	0	1	1	0	4
SNOG_09051	1	0	1	1	0	1	0	0	4
SNOG_09075	1	0	1	1	1	0	0	0	4
SNOG_09130	1	0	1	1	0	1	0	0	4
SNOG_09160	1	0	1	1	0	1	0	0	4
SNOG_09177	1	0	1	1	0	1	0	0	4
SNOG_09221	1	0	1	1	0	1	0	0	4
SNOG_09222	1	0	1	1	0	1	0	0	4
SNOG_09229	1	0	1	1	1	0	0	0	4
SNOG_09260	0	0	1	1	0	1	1	0	4
SNOG_09299	1	0	1	1	0	1	0	0	4
SNOG_09347	1	0	1	1	0	1	0	0	4
SNOG_09372	1	1	1	0	0	1	0	0	4
SNOG_09373	1	0	1	1	0	1	0	0	4
SNOG_09424	1	0	1	1	0	1	0	0	4
SNOG_09426	1	1	1	0	0	1	0	0	4
SNOG_09478	1	0	1	1	1	0	0	0	4
SNOG_09533	1	0	1	1	0	1	0	0	4
SNOG_09562	1	0	1	1	1	0	0	0	4
SNOG_09572	0	0	1	1	0	1	1	0	4
SNOG_09628	1	0	1	1	0	1	0	0	4
SNOG_09635	1	0	1	1	0	1	0	0	4
SNOG_09722	1	0	1	1	0	1	0	0	4
SNOG_09752	1	0	1	1	0	1	0	0	4
SNOG_09771	1	0	1	1	0	1	0	0	4
SNOG_09823	1	0	1	1	1	0	0	0	4
SNOG_10070	0	0	1	1	0	1	1	0	4
SNOG_10099	1	0	1	1	0	1	0	0	4
SNOG_10277	1	1	0	1	1	0	0	0	4
SNOG_10318	1	0	1	1	0	1	0	0	4
SNOG_10414	1	1	0	1	0	1	0	0	4
SNOG_10496	1	0	0	1	0	0	1	1	4
SNOG_10567	1	0	0	0	1	1	1	0	4
SNOG_10713	1	1	0	1	0	1	0	0	4
SNOG_10783	0	1	0	1	0	1	1	0	4
SNOG_10859	1	0	1	1	0	1	0	0	4
SNOG_10877	1	0	1	1	0	1	0	0	4
SNOG_10881	0	0	1	1	0	1	1	0	4
SNOG_10896	0	0	1	1	0	1	1	0	4
SNOG_10926	0	1	1	0	1	0	1	0	4
SNOG_10934	0	0	1	1	0	1	1	0	4
SNOG_11035	1	0	1	1	1	0	0	0	4
SNOG_11036	1	0	1	1	0	1	0	0	4
SNOG_11058	1	0	1	1	0	1	0	0	4
SNOG_11071	1	0	1	1	0	1	0	0	4
SNOG_11080	1	0	1	1	0	1	0	0	4
SNOG_11149	1	0	1	1	0	1	0	0	4
SNOG_11165	0	0	1	1	0	1	1	0	4
SNOG_11181	0	0	1	1	0	1	1	0	4
SNOG_11210	1	0	1	1	0	1	0	0	4
SNOG_11254	1	0	1	1	0	1	0	0	4
SNOG_11284	1	0	1	1	0	1	0	0	4
SNOG_11306	1	0	1	1	0	1	0	0	4
SNOG_11339	1	0	1	1	0	1	0	0	4
SNOG_11358	1	0	1	1	0	1	0	0	4
SNOG_11364	0	0	1	1	0	1	1	0	4
SNOG_11367	1	0	1	1	0	1	0	0	4
SNOG_11423	1	0	1	1	0	1	0	0	4
SNOG_11451	1	0	1	1	0	1	0	0	4
SNOG_11462	1	0	1	1	0	1	0	0	4
SNOG_11464	1	0	1	1	0	1	0	0	4
SNOG_11467	1	0	1	1	0	1	0	0	4
SNOG_11487	1	0	1	1	0	1	0	0	4
SNOG_11505	1	0	1	1	0	1	0	0	4
SNOG_11516	1	0	1	1	0	1	0	0	4
SNOG_11527	1	0	1	1	0	1	0	0	4
SNOG_11568	1	0	1	1	0	1	0	0	4
SNOG_11605	1	0	1	1	1	0	0	0	4
SNOG_11622	1	0	1	1	0	1	0	0	4
SNOG_11771	1	0	1	1	0	1	0	0	4
SNOG_11802	1	1	0	1	0	1	0	0	4
SNOG_11845	1	0	1	1	1	0	0	0	4
SNOG_11853	1	1	0	1	1	0	0	0	4
SNOG_11935	0	0	1	1	0	1	1	0	4
SNOG_12051	0	0	1	1	0	1	1	0	4
SNOG_12058	1	0	1	1	0	1	0	0	4
SNOG_12139	1	1	0	1	1	0	0	0	4
SNOG_12189	1	1	0	1	0	1	0	0	4
SNOG_12448	1	1	0	1	1	0	0	0	4
SNOG_12456	1	1	0	1	0	1	0	0	4
SNOG_12484	0	0	1	1	0	1	1	0	4
SNOG_12671	0	1	0	1	1	0	1	0	4
SNOG_12705	1	1	0	1	1	0	0	0	4
SNOG_12808	1	1	0	1	0	1	0	0	4
SNOG_12998	1	1	0	1	0	1	0	0	4
SNOG_13193	1	1	0	1	0	1	0	0	4
SNOG_13261	1	1	1	0	0	1	0	0	4
SNOG_13505	1	0	0	1	0	0	1	1	4
SNOG_13651	1	1	0	1	1	0	0	0	4
SNOG_13702	1	0	1	1	0	1	0	0	4
SNOG_13723	1	0	1	1	1	0	0	0	4
SNOG_13777	1	0	1	1	0	1	0	0	4
SNOG_13858	1	0	1	1	1	0	0	0	4
SNOG_13923	1	0	1	1	0	1	0	0	4
SNOG_13939	1	0	1	1	1	0	0	0	4
SNOG_13946	1	0	1	1	0	1	0	0	4
SNOG_13951	1	0	1	1	1	0	0	0	4
SNOG_13966	1	0	1	1	0	1	0	0	4
SNOG_13988	1	0	1	1	0	1	0	0	4
SNOG_13992	1	0	1	1	1	0	0	0	4
SNOG_14080	1	0	1	1	0	1	0	0	4
SNOG_14131	0	0	1	1	0	1	1	0	4
SNOG_14188	1	1	0	1	1	0	0	0	4
SNOG_14284	0	0	1	1	1	0	0	1	4
SNOG_14480	1	0	1	1	1	0	0	0	4
SNOG_14521	1	0	1	1	0	1	0	0	4
SNOG_14561	1	0	1	1	0	1	0	0	4
SNOG_14565	1	0	1	1	0	1	0	0	4
SNOG_14575	1	0	1	1	0	1	0	0	4
SNOG_14582	1	0	1	1	0	1	0	0	4
SNOG_14595	1	0	1	1	1	0	0	0	4
SNOG_14660	1	0	1	1	0	1	0	0	4
SNOG_14669	1	0	1	1	0	1	0	0	4
SNOG_14695	1	0	1	1	1	0	0	0	4
SNOG_14704	1	0	1	1	0	1	0	0	4
SNOG_14768	1	0	1	1	0	1	0	0	4
SNOG_14877	1	1	0	1	1	0	0	0	4
SNOG_14903	1	1	0	1	1	0	0	0	4
SNOG_15003	1	0	1	1	1	0	0	0	4
SNOG_15005	0	0	1	1	0	1	1	0	4
SNOG_15007	1	1	1	0	1	0	0	0	4
SNOG_15025	1	0	1	1	0	1	0	0	4
SNOG_15033	1	0	1	1	0	1	0	0	4
SNOG_15040	0	0	1	1	1	0	1	0	4
SNOG_15048	0	1	1	0	0	1	1	0	4
SNOG_15050	0	0	1	1	0	1	1	0	4
SNOG_15185	1	1	0	1	1	0	0	0	4
SNOG_15190	1	1	0	1	0	1	0	0	4
SNOG_15537	1	0	1	1	0	1	0	0	4
SNOG_15553	1	1	0	1	1	0	0	0	4
SNOG_15695	1	0	1	1	1	0	0	0	4
SNOG_15722	1	0	1	1	0	1	0	0	4
SNOG_15730	1	0	1	1	0	1	0	0	4
SNOG_15783	0	0	1	1	0	1	1	0	4
SNOG_15880	1	1	0	1	0	1	0	0	4
SNOG_15903	0	0	1	1	0	1	0	1	4
SNOG_16237	0	0	1	1	0	1	1	0	4
SNOG_16262	0	1	0	1	0	1	1	0	4
SNOG_16267	0	0	1	1	0	1	1	0	4
SNOG_16281	1	0	0	1	0	0	1	1	4
SNOG_16330	0	1	0	1	0	1	1	0	4
SNOG_16360	0	0	1	1	1	0	1	0	4
SNOG_16433	1	0	1	1	0	1	0	0	4
SNOG_16515	1	0	1	1	1	0	0	0	4
SNOG_16592	1	0	1	1	0	1	0	0	4
SNOG_20012	1	0	1	1	0	1	0	0	4
SNOG_20027	1	0	1	1	0	1	0	0	4
SNOG_20038	1	0	1	1	0	1	0	0	4
SNOG_20048	1	0	1	1	0	1	0	0	4
SNOG_20074	1	1	0	1	0	1	0	0	4
SNOG_20080	1	1	0	1	0	1	0	0	4
SNOG_20082	1	0	1	1	0	1	0	0	4
SNOG_20107	1	0	1	1	0	1	0	0	4
SNOG_20115	1	0	1	1	0	1	0	0	4
SNOG_20120	1	0	1	1	0	1	0	0	4
SNOG_20157	1	1	0	1	0	1	0	0	4
SNOG_00036	1	1	1	1	0	0	0	0	4
SNOG_00043	1	1	1	1	0	0	0	0	4
SNOG_00071	1	1	1	1	0	0	0	0	4
SNOG_00280	1	1	1	1	0	0	0	0	4
SNOG_00286	1	1	1	1	0	0	0	0	4
SNOG_00348	1	1	1	1	0	0	0	0	4
SNOG_00537	0	1	1	1	0	0	1	0	4
SNOG_00538	1	1	1	1	0	0	0	0	4
SNOG_00772	1	1	1	1	0	0	0	0	4
SNOG_00801	0	1	1	0	1	1	0	0	4
SNOG_00823	1	1	1	1	0	0	0	0	4
SNOG_00852	1	1	1	1	0	0	0	0	4
SNOG_00999	1	1	1	1	0	0	0	0	4
SNOG_01066	0	0	1	1	1	1	0	0	4
SNOG_01285	1	0	0	1	0	1	1	0	4
SNOG_01384	1	0	0	1	0	1	1	0	4
SNOG_01530	1	0	0	1	1	0	1	0	4
SNOG_01598	1	0	0	1	0	1	1	0	4
SNOG_01639	1	0	0	1	0	1	1	0	4
SNOG_01658	1	0	0	1	0	1	1	0	4
SNOG_01886	1	0	0	1	0	1	1	0	4
SNOG_01916	1	0	0	1	0	1	1	0	4
SNOG_01921	1	0	0	1	1	0	1	0	4
SNOG_02252	1	0	0	1	0	1	1	0	4
SNOG_02278	0	1	0	1	1	1	0	0	4
SNOG_02650	1	0	0	1	0	1	1	0	4
SNOG_02853	1	0	0	1	1	0	1	0	4
SNOG_03015	1	0	0	1	1	0	1	0	4
SNOG_03023	1	0	0	1	1	0	1	0	4
SNOG_03134	1	0	0	1	0	1	1	0	4
SNOG_03169	1	0	0	1	0	1	1	0	4
SNOG_03201	0	1	0	1	1	1	0	0	4
SNOG_03325	1	1	1	1	0	0	0	0	4
SNOG_03484	1	0	1	0	1	0	1	0	4
SNOG_03640	0	1	1	1	0	0	1	0	4
SNOG_03703	1	0	1	0	1	0	1	0	4
SNOG_03753	1	0	1	0	0	1	1	0	4
SNOG_03830	0	1	1	1	0	0	1	0	4
SNOG_03880	0	0	1	1	1	1	0	0	4
SNOG_04127	1	1	1	1	0	0	0	0	4
SNOG_04443	1	1	1	1	0	0	0	0	4
SNOG_04534	0	0	1	1	1	1	0	0	4
SNOG_04705	0	0	1	1	1	1	0	0	4
SNOG_04721	1	1	1	1	0	0	0	0	4
SNOG_04731	1	0	1	0	0	1	1	0	4
SNOG_04752	0	0	1	1	1	1	0	0	4
SNOG_04786	0	0	1	1	1	1	0	0	4
SNOG_04793	0	0	1	1	1	1	0	0	4
SNOG_04876	1	1	1	1	0	0	0	0	4
SNOG_05004	1	1	1	1	0	0	0	0	4
SNOG_05191	1	0	1	0	1	0	1	0	4
SNOG_05216	0	0	1	1	1	1	0	0	4
SNOG_05246	0	0	1	1	1	1	0	0	4
SNOG_05254	0	1	1	1	0	0	1	0	4
SNOG_05260	0	1	1	0	1	1	0	0	4
SNOG_05273	1	1	1	1	0	0	0	0	4
SNOG_05355	1	1	1	1	0	0	0	0	4
SNOG_05673	0	1	1	1	0	0	1	0	4
SNOG_05687	0	0	1	1	1	1	0	0	4
SNOG_05787	1	1	1	1	0	0	0	0	4
SNOG_06244	0	0	1	1	1	1	0	0	4
SNOG_06291	0	0	1	1	1	1	0	0	4
SNOG_06464	1	0	1	0	1	0	1	0	4
SNOG_06495	0	0	1	1	1	1	0	0	4
SNOG_06633	0	0	1	1	1	1	0	0	4
SNOG_06659	1	1	1	1	0	0	0	0	4
SNOG_06795	1	0	0	1	1	0	0	1	4
SNOG_07020	0	0	1	1	1	1	0	0	4
SNOG_07054	1	0	0	1	0	1	1	0	4
SNOG_07156	1	1	1	1	0	0	0	0	4
SNOG_07238	0	0	1	1	1	1	0	0	4
SNOG_07483	1	1	1	1	0	0	0	0	4
SNOG_07490	0	0	1	1	1	1	0	0	4
SNOG_07681	1	0	1	0	0	1	1	0	4
SNOG_07731	1	1	1	1	0	0	0	0	4
SNOG_07933	1	0	1	0	0	1	1	0	4
SNOG_07943	1	1	1	1	0	0	0	0	4
SNOG_08007	0	1	1	0	1	1	0	0	4
SNOG_08129	1	1	1	1	0	0	0	0	4
SNOG_08198	1	1	1	1	0	0	0	0	4
SNOG_08402	0	0	1	1	1	1	0	0	4
SNOG_08567	1	1	1	1	0	0	0	0	4
SNOG_08617	1	0	0	1	0	1	1	0	4
SNOG_08719	1	0	0	1	1	0	1	0	4
SNOG_09010	1	1	1	1	0	0	0	0	4
SNOG_09031	0	0	1	1	1	1	0	0	4
SNOG_09079	1	1	1	1	0	0	0	0	4
SNOG_09113	0	1	1	0	1	1	0	0	4
SNOG_09122	1	1	1	1	0	0	0	0	4
SNOG_09263	0	1	1	0	1	1	0	0	4
SNOG_09289	0	0	1	1	1	1	0	0	4
SNOG_09557	0	0	1	1	1	1	0	0	4
SNOG_09621	0	0	1	1	1	1	0	0	4
SNOG_09814	0	1	1	1	0	0	0	1	4
SNOG_09834	0	0	1	1	1	1	0	0	4
SNOG_09976	1	0	0	1	1	0	1	0	4
SNOG_09994	1	0	0	1	0	1	1	0	4
SNOG_10245	0	1	0	1	1	1	0	0	4
SNOG_10419	1	0	0	1	0	1	1	0	4
SNOG_10461	1	0	0	1	0	1	1	0	4
SNOG_10573	1	1	0	0	1	0	1	0	4
SNOG_10618	1	0	0	1	0	1	1	0	4
SNOG_10619	1	0	0	1	0	1	1	0	4
SNOG_10635	1	0	0	1	1	0	1	0	4
SNOG_10636	1	0	0	1	1	0	1	0	4
SNOG_10704	1	0	0	1	0	1	0	1	4
SNOG_10721	1	0	0	1	0	1	0	1	4
SNOG_10737	1	0	0	1	0	1	1	0	4
SNOG_10740	1	0	0	1	1	0	1	0	4
SNOG_10847	0	0	1	1	1	1	0	0	4
SNOG_10853	0	1	1	0	1	1	0	0	4
SNOG_10880	0	0	1	1	1	1	0	0	4
SNOG_10963	0	0	1	1	1	1	0	0	4
SNOG_11060	0	0	1	1	1	1	0	0	4
SNOG_11079	0	0	1	1	1	1	0	0	4
SNOG_11150	0	1	1	1	0	0	1	0	4
SNOG_11167	0	0	1	1	1	1	0	0	4
SNOG_11209	0	0	1	1	1	1	0	0	4
SNOG_11216	1	1	1	1	0	0	0	0	4
SNOG_11244	1	1	1	1	0	0	0	0	4
SNOG_11283	1	1	1	1	0	0	0	0	4
SNOG_11445	0	0	1	1	1	1	0	0	4
SNOG_11448	0	0	1	1	1	1	0	0	4
SNOG_11481	0	0	1	1	1	1	0	0	4
SNOG_11482	0	0	1	1	1	1	0	0	4
SNOG_11483	0	0	1	1	1	1	0	0	4
SNOG_11536	1	1	1	1	0	0	0	0	4
SNOG_11551	1	0	1	0	1	0	1	0	4
SNOG_11591	1	1	1	1	0	0	0	0	4
SNOG_11858	1	0	0	1	0	1	1	0	4
SNOG_11865	1	0	0	1	0	1	1	0	4
SNOG_11960	1	0	0	1	0	1	1	0	4
SNOG_11964	1	0	0	1	0	1	1	0	4
SNOG_12158	1	0	0	1	0	1	1	0	4
SNOG_12290	0	0	1	1	1	1	0	0	4
SNOG_12515	1	0	0	1	0	1	1	0	4
SNOG_12535	0	0	1	1	1	1	0	0	4
SNOG_12622	1	0	0	1	0	1	1	0	4
SNOG_12923	0	1	0	1	1	1	0	0	4
SNOG_13128	1	0	0	1	0	1	0	1	4
SNOG_13182	0	1	0	1	1	1	0	0	4
SNOG_13197	1	0	0	1	0	1	1	0	4
SNOG_13319	1	0	0	1	1	0	1	0	4
SNOG_13341	1	0	0	1	0	1	1	0	4
SNOG_13377	1	0	0	1	0	1	1	0	4
SNOG_13448	1	0	0	1	0	1	0	1	4
SNOG_13507	1	0	0	1	1	0	1	0	4
SNOG_13575	0	1	1	0	1	1	0	0	4
SNOG_13698	0	0	1	1	1	1	0	0	4
SNOG_13757	0	1	1	0	1	1	0	0	4
SNOG_13778	1	1	1	1	0	0	0	0	4
SNOG_13829	1	1	1	1	0	0	0	0	4
SNOG_13844	1	1	1	1	0	0	0	0	4
SNOG_13936	1	1	1	1	0	0	0	0	4
SNOG_14087	1	1	1	1	0	0	0	0	4
SNOG_14136	1	1	1	1	0	0	0	0	4
SNOG_14173	1	1	0	0	0	1	1	0	4
SNOG_14210	1	0	0	1	0	1	1	0	4
SNOG_14429	1	1	0	0	1	0	1	0	4
SNOG_14432	1	0	0	1	0	1	1	0	4
SNOG_14446	1	0	0	1	0	1	1	0	4
SNOG_14460	0	0	1	1	1	1	0	0	4
SNOG_14494	0	1	1	1	0	0	1	0	4
SNOG_14526	0	1	1	0	1	1	0	0	4
SNOG_14527	0	1	1	0	1	1	0	0	4
SNOG_14612	1	0	1	0	0	1	0	1	4
SNOG_14706	0	0	1	1	1	1	0	0	4
SNOG_14823	0	1	0	1	1	1	0	0	4
SNOG_14894	1	0	0	1	0	1	1	0	4
SNOG_15047	0	1	1	0	1	1	0	0	4
SNOG_15149	1	0	0	1	1	0	1	0	4
SNOG_15177	1	0	0	1	1	0	1	0	4
SNOG_15201	1	0	0	1	0	1	1	0	4
SNOG_15414	0	1	1	0	1	1	0	0	4
SNOG_15437	1	0	0	1	1	0	1	0	4
SNOG_15470	1	0	0	1	1	0	1	0	4
SNOG_15736	0	1	1	1	0	0	1	0	4
SNOG_16139	1	0	0	1	1	0	1	0	4
SNOG_16179	1	0	0	1	0	1	1	0	4
SNOG_16186	1	0	0	1	0	1	1	0	4
SNOG_16187	1	0	0	1	0	1	1	0	4
SNOG_16188	1	0	0	1	0	1	1	0	4
SNOG_16189	1	0	0	1	0	1	1	0	4
SNOG_16202	1	0	0	1	0	1	1	0	4
SNOG_16212	1	0	0	1	0	1	1	0	4
SNOG_16230	1	0	0	1	1	0	1	0	4
SNOG_16233	1	0	0	1	0	1	1	0	4
SNOG_16246	1	0	0	1	0	1	1	0	4
SNOG_16251	1	0	0	1	1	0	1	0	4
SNOG_16256	1	0	0	1	1	0	1	0	4
SNOG_16260	1	0	0	1	0	1	1	0	4
SNOG_16264	1	0	0	1	0	1	1	0	4
SNOG_16266	1	0	0	1	0	1	1	0	4
SNOG_16276	1	0	0	1	0	1	1	0	4
SNOG_16285	1	0	0	1	0	1	1	0	4
SNOG_16293	1	0	0	1	0	1	1	0	4
SNOG_16294	1	0	0	1	0	1	1	0	4
SNOG_16298	1	0	0	1	0	1	1	0	4
SNOG_16303	1	0	0	1	0	1	1	0	4
SNOG_16308	1	0	0	1	0	1	1	0	4
SNOG_16325	1	0	0	1	0	1	1	0	4
SNOG_16328	1	0	0	1	0	1	1	0	4
SNOG_16339	1	0	0	1	1	0	1	0	4
SNOG_16340	1	0	0	1	0	1	1	0	4
SNOG_16343	1	0	0	1	0	1	1	0	4
SNOG_16345	1	1	0	0	0	1	1	0	4
SNOG_16346	1	0	0	1	0	1	1	0	4
SNOG_16349	1	0	0	1	0	1	1	0	4
SNOG_16350	1	0	0	1	0	1	1	0	4
SNOG_16353	1	0	0	1	0	1	1	0	4
SNOG_16435	0	1	1	0	1	1	0	0	4
SNOG_16480	1	1	1	1	0	0	0	0	4
SNOG_16523	0	0	1	1	1	1	0	0	4
SNOG_20003	1	1	1	1	0	0	0	0	4
SNOG_20017	1	1	1	1	0	0	0	0	4
SNOG_20059	1	1	1	1	0	0	0	0	4
SNOG_20061	1	1	1	1	0	0	0	0	4
SNOG_20083	1	1	1	1	0	0	0	0	4
SNOG_20112	1	1	1	1	0	0	0	0	4
SNOG_20149	1	0	0	1	0	1	1	0	4
SNOG_20184	1	0	0	1	0	1	1	0	4
SNOG_00045	1	0	1	0	1	1	0	0	4
SNOG_00057	1	0	1	1	0	0	1	0	4
SNOG_00103	1	0	1	1	0	0	1	0	4
SNOG_00131	1	0	1	0	1	1	0	0	4
SNOG_00217	1	0	1	1	0	0	1	0	4
SNOG_00376	1	0	1	1	0	0	1	0	4
SNOG_00407	1	0	1	1	0	0	1	0	4
SNOG_00409	1	0	1	1	0	0	1	0	4
SNOG_00418	1	0	1	1	0	0	1	0	4
SNOG_00476	1	0	1	0	1	1	0	0	4
SNOG_00479	1	0	1	0	1	1	0	0	4
SNOG_00535	1	0	1	1	0	0	1	0	4
SNOG_00607	1	0	1	1	0	0	1	0	4
SNOG_00628	1	0	1	1	0	0	1	0	4
SNOG_00629	1	0	1	1	0	0	1	0	4
SNOG_00633	1	0	1	1	0	0	1	0	4
SNOG_00642	1	1	1	0	0	0	1	0	4
SNOG_00933	1	0	1	1	0	0	1	0	4
SNOG_00934	1	0	1	1	0	0	1	0	4
SNOG_01096	1	0	1	1	0	0	1	0	4
SNOG_01250	1	0	0	1	1	1	0	0	4
SNOG_01309	1	1	0	1	0	0	1	0	4
SNOG_01314	1	1	0	1	0	0	1	0	4
SNOG_01369	1	0	1	1	0	0	1	0	4
SNOG_01736	1	0	1	1	0	0	1	0	4
SNOG_01888	1	0	0	1	1	1	0	0	4
SNOG_01917	1	1	0	1	0	0	1	0	4
SNOG_01943	1	0	1	0	1	1	0	0	4
SNOG_01952	1	0	1	1	0	0	1	0	4
SNOG_01956	1	0	0	1	1	1	0	0	4
SNOG_01997	1	1	0	1	0	0	1	0	4
SNOG_02229	1	0	0	1	1	1	0	0	4
SNOG_02344	1	0	1	1	0	0	1	0	4
SNOG_02422	1	0	0	1	1	1	0	0	4
SNOG_02485	1	0	0	1	1	1	0	0	4
SNOG_02491	1	1	0	1	0	0	1	0	4
SNOG_02560	1	0	1	1	0	0	1	0	4
SNOG_02680	1	1	0	1	0	0	1	0	4
SNOG_02756	1	0	0	1	1	1	0	0	4
SNOG_02766	1	0	0	1	1	1	0	0	4
SNOG_02988	1	1	0	0	1	1	0	0	4
SNOG_03002	1	0	0	1	1	1	0	0	4
SNOG_03021	1	0	0	1	1	1	0	0	4
SNOG_03083	1	0	1	0	1	1	0	0	4
SNOG_03111	1	0	0	1	1	1	0	0	4
SNOG_03197	1	0	0	1	1	1	0	0	4
SNOG_03336	1	0	1	1	0	0	1	0	4
SNOG_03380	1	0	1	1	0	0	1	0	4
SNOG_03443	1	0	1	1	0	0	1	0	4
SNOG_03461	1	0	1	1	0	0	1	0	4
SNOG_03514	1	0	1	1	0	0	1	0	4
SNOG_03627	1	0	1	1	0	0	1	0	4
SNOG_03628	1	0	1	1	0	0	1	0	4
SNOG_03638	1	0	1	1	0	0	1	0	4
SNOG_03715	1	0	1	1	0	0	1	0	4
SNOG_03721	0	1	1	1	0	1	0	0	4
SNOG_03731	0	1	1	1	1	0	0	0	4
SNOG_03737	0	1	1	1	0	1	0	0	4
SNOG_03744	0	1	1	1	1	0	0	0	4
SNOG_03757	1	0	1	1	0	0	1	0	4
SNOG_03828	1	0	1	1	0	0	1	0	4
SNOG_03835	1	0	1	1	0	0	1	0	4
SNOG_03868	1	0	1	1	0	0	1	0	4
SNOG_03887	1	0	1	1	0	0	1	0	4
SNOG_04087	1	0	1	1	0	0	1	0	4
SNOG_04194	1	0	1	1	0	0	1	0	4
SNOG_04195	1	0	1	1	0	0	1	0	4
SNOG_04230	1	0	1	1	0	0	1	0	4
SNOG_04340	1	0	1	1	0	0	1	0	4
SNOG_04435	1	0	1	1	0	0	1	0	4
SNOG_04497	1	0	1	1	0	0	1	0	4
SNOG_04514	1	0	1	1	0	0	1	0	4
[truncated: 14,117 more rows]
